# Supplementary material for: 4-({[4-Amino-6-(p-bromo­benz­yl)-5-oxo-4,5-dihydro-1,2,4-triazin-3-yl]sulfan­yl}acet­yl)-3-phenyl­sydnone
Source: Acta Crystallogr Sect E Struct Rep Online. 2011 Mar 31;67(Pt 4):o1004. doi: 10.1107/S1600536811010798 (PMC3099816; doi:10.1107/S1600536811010798)
Supplement: Supplementary file 2 [file e-67-o1004-Isup2.hkl]

# 
# h,k,l, Fc-squared, Fo-squared, sigma(Fo-squared) and status flag 
# 
data_I
_shelx_title ' mo_bk91_0m in P-1  (100K)' 
_shelx_refln_list_code          4 
_shelx_F_calc_maximum      201.58 
_exptl_crystal_F_000       520.00 
_reflns_d_resolution_high  0.7057 
 
loop_ 
 _symmetry_equiv_pos_as_xyz 
 'x, y, z' 
 '-x, -y, -z' 
 
_cell_length_a     6.3842 
_cell_length_b    10.0832 
_cell_length_c    17.1563 
_cell_angle_alpha 104.873 
_cell_angle_beta   93.507 
_cell_angle_gamma  98.189 
 
_shelx_F_squared_multiplier     1.000 
 
loop_ 
 _refln_index_h 
 _refln_index_k 
 _refln_index_l 
 _refln_F_squared_calc 
 _refln_F_squared_meas 
 _refln_F_squared_sigma 
 _refln_observed_status 
   1   0   0     4994.36     5718.00    115.87 o 
   2   0   0      635.21      729.10     10.30 o 
   3   0   0     3220.04     3572.80     46.89 o 
   4   0   0      136.77      133.56      3.66 o 
   5   0   0      154.61      175.66      6.64 o 
   6   0   0       85.33       88.41      4.35 o 
   7   0   0      104.63      103.21      5.91 o 
   8   0   0      128.15      146.72     18.55 o 
  -8   1   0       18.87       25.26      7.46 o 
  -7   1   0        0.53        0.46      5.81 o 
  -6   1   0       88.84       99.75      4.57 o 
  -5   1   0      646.47      672.46     12.39 o 
  -4   1   0     1899.84     2158.93     26.57 o 
  -3   1   0     2613.75     3058.51     33.95 o 
  -2   1   0       20.35       26.17      1.51 o 
  -1   1   0    21112.72    22486.86    377.32 o 
   0   1   0        9.06       12.53      0.86 o 
   1   1   0       54.30       68.06      1.89 o 
   2   1   0      446.67      439.93      8.16 o 
   3   1   0      291.74      280.59      4.45 o 
   4   1   0      581.94      604.46     10.45 o 
   5   1   0       20.36       16.11      2.58 o 
   6   1   0     2261.68     2198.38     41.30 o 
   7   1   0      248.29      239.36      9.01 o 
   8   1   0      389.20      407.64     17.98 o 
  -9   2   0        0.32        0.42      9.82 o 
  -8   2   0       32.19       45.47      8.03 o 
  -7   2   0        8.95       11.35      5.07 o 
  -6   2   0      160.78      176.17      7.05 o 
  -5   2   0      102.32       91.11      9.77 o 
  -4   2   0       20.94       12.66      1.72 o 
  -3   2   0     5202.42     5819.04     68.69 o 
  -2   2   0     1039.29     1060.83     24.35 o 
  -1   2   0     2630.94     2897.03     38.17 o 
   0   2   0      149.77      166.12      4.30 o 
   1   2   0      540.90      598.22     15.41 o 
   2   2   0     4640.83     4998.17     86.98 o 
   3   2   0        0.86       -0.53      1.42 o 
   4   2   0      670.09      655.18     11.00 o 
   5   2   0      425.81      435.64     10.66 o 
   6   2   0      104.38      119.02      8.57 o 
   7   2   0      307.89      318.84     13.40 o 
   8   2   0        9.68       10.99      6.64 o 
  -9   3   0       11.07       11.09     11.36 o 
  -8   3   0      289.54      316.65     11.65 o 
  -7   3   0      799.91      859.30     24.92 o 
  -6   3   0       57.59       59.38      5.16 o 
  -5   3   0       43.91       40.04      4.34 o 
  -4   3   0      936.74      999.50     13.91 o 
  -3   3   0      315.35      284.29      6.66 o 
  -2   3   0       14.08       13.14      6.03 o 
  -1   3   0     3922.61     4056.09     60.35 o 
   0   3   0      339.52      267.14      4.42 o 
   2   3   0     1229.53     1320.85     18.86 o 
   3   3   0     2927.20     2898.12     35.78 o 
   4   3   0      167.80      167.37      4.99 o 
   5   3   0      340.41      365.54      7.85 o 
   6   3   0      124.89      129.21      9.17 o 
   7   3   0        6.71       -6.94      6.98 o 
   8   3   0      202.63      201.65     13.47 o 
  -8   4   0       34.35       41.70      6.72 o 
  -7   4   0       94.65       91.09      6.65 o 
  -6   4   0       32.16       46.01      4.42 o 
  -5   4   0      130.74      123.82      5.11 o 
  -4   4   0      128.62      109.15      4.31 o 
  -3   4   0     1270.43     1392.12     26.86 o 
  -2   4   0      521.90      467.33      7.60 o 
  -1   4   0     3417.14     3522.13     60.03 o 
   0   4   0       60.42       68.47      2.55 o 
   1   4   0     1068.80     1094.21     20.94 o 
   2   4   0     1434.81     1513.32     32.64 o 
   3   4   0       57.99       55.17      3.40 o 
   4   4   0       33.36       35.18      3.94 o 
   5   4   0        5.13        2.81      3.88 o 
   6   4   0      189.43      187.22     19.64 o 
   7   4   0       81.11       55.08     17.17 o 
   8   4   0       21.54       17.10     14.08 o 
  -8   5   0        1.02        7.22      6.18 o 
  -7   5   0       26.04       36.23      6.22 o 
  -6   5   0        9.78        9.22      5.77 o 
  -5   5   0      243.40      231.99     14.89 o 
  -4   5   0        9.48        0.25      1.69 o 
  -3   5   0     2269.95     2262.43     40.79 o 
  -2   5   0     1489.06     1516.93     17.85 o 
  -1   5   0       68.59       69.27      2.66 o 
   0   5   0      875.89      806.73     10.80 o 
   1   5   0      165.61      163.25      5.08 o 
   2   5   0      170.07      207.03      5.77 o 
   3   5   0        5.12        6.27      2.72 o 
   4   5   0        7.84        4.89      3.42 o 
   5   5   0      462.59      468.68     12.10 o 
   6   5   0        2.06        2.59     13.59 o 
   7   5   0      132.66       70.33     18.54 o 
  -8   6   0       35.67       42.13      8.75 o 
  -7   6   0      252.36      273.45     10.76 o 
  -6   6   0      387.41      418.12     11.78 o 
  -5   6   0      906.40      956.93     18.32 o 
  -4   6   0     2082.14     2133.96     34.41 o 
  -3   6   0       10.32        9.15      2.15 o 
  -2   6   0      390.54      371.28      5.82 o 
  -1   6   0      405.35      403.92      6.77 o 
   0   6   0      683.30      697.09      9.84 o 
   1   6   0      251.11      120.67      5.83 o 
   2   6   0      371.18      390.30      8.17 o 
   3   6   0      960.97      922.19     18.84 o 
   4   6   0      195.09      204.14     11.44 o 
   5   6   0       91.55       90.75      7.29 o 
   6   6   0      496.89      502.82     30.99 o 
   7   6   0       21.22        4.84     16.88 o 
  -8   7   0      265.46      254.46     11.50 o 
  -7   7   0       30.85       18.12      6.32 o 
  -6   7   0      449.45      495.39     13.08 o 
  -5   7   0      353.13      366.03     17.69 o 
  -4   7   0      105.92       96.25      5.29 o 
  -3   7   0       27.10       37.07      2.95 o 
  -2   7   0       10.67       14.60      2.06 o 
  -1   7   0      787.40      793.19     11.09 o 
   0   7   0      350.46      368.69      7.22 o 
   2   7   0     2066.59     2048.78     29.64 o 
   3   7   0      109.58      102.17      5.10 o 
   4   7   0      164.43      172.65      7.83 o 
   5   7   0       50.94       49.61      7.19 o 
   6   7   0        5.65       11.94     15.99 o 
  -8   8   0      265.42      284.95     15.08 o 
  -7   8   0      191.74      238.11     10.61 o 
  -6   8   0        3.24        5.77      5.27 o 
  -5   8   0       25.11       21.36      4.70 o 
  -4   8   0       20.75       22.14      4.23 o 
  -3   8   0      345.45      326.33      8.10 o 
  -2   8   0     3191.01     3164.99     43.41 o 
  -1   8   0       11.69       10.80      3.26 o 
   0   8   0     1408.84     1348.29     20.16 o 
   1   8   0      428.81      410.18      8.71 o 
   2   8   0        7.59        6.22      3.27 o 
   3   8   0      836.37      794.27     16.48 o 
   4   8   0       11.56       11.67      5.63 o 
   5   8   0       13.67        9.54      6.08 o 
   6   8   0        9.60       -9.51     15.92 o 
  -7   9   0       49.58       63.85      7.71 o 
  -6   9   0        1.90        6.98      5.62 o 
  -5   9   0       18.39       14.09      4.82 o 
  -4   9   0      196.20      206.42      8.10 o 
  -3   9   0      550.05      507.97     11.62 o 
  -2   9   0     1704.93     1696.86     24.97 o 
  -1   9   0     2899.24     2811.13     39.23 o 
   0   9   0      490.74      491.66      9.76 o 
   1   9   0       23.19       14.50      3.48 o 
   2   9   0      437.60      409.54      9.63 o 
   3   9   0      190.51      185.39      8.28 o 
   4   9   0      494.26      467.78     13.27 o 
   5   9   0        2.19       11.11      6.50 o 
  -7  10   0       45.75       60.65      7.93 o 
  -6  10   0      490.24      507.77     14.25 o 
  -5  10   0      565.19      557.28     12.74 o 
  -4  10   0      376.66      328.17     10.28 o 
  -3  10   0      100.09      131.35      5.67 o 
  -2  10   0       26.10       30.92      3.79 o 
  -1  10   0      424.88      412.03      9.11 o 
   0  10   0       48.11       53.70      4.18 o 
   1  10   0      142.87      129.14      5.82 o 
   2  10   0      353.17      362.65     10.88 o 
   3  10   0       74.88       74.85      6.79 o 
   4  10   0       46.40       48.52      7.02 o 
   5  10   0      591.80      599.46     16.64 o 
  -6  11   0        1.34       11.44      6.40 o 
  -5  11   0        0.02        6.68      5.16 o 
  -4  11   0      207.31      215.66      9.23 o 
  -3  11   0        7.36       12.86      3.94 o 
  -2  11   0      275.23      273.47      8.07 o 
  -1  11   0        5.08       10.97      3.81 o 
   0  11   0     1148.61     1099.84     18.44 o 
   1  11   0      461.61      473.35     15.67 o 
   2  11   0       68.05       63.71      6.43 o 
   3  11   0      118.54      114.41      8.95 o 
   4  11   0      111.71      116.42     16.14 o 
  -5  12   0       58.20       57.71      6.45 o 
  -4  12   0        2.76       -3.08      5.53 o 
  -3  12   0       19.33       25.54      4.59 o 
  -2  12   0       47.80       51.92      5.90 o 
  -1  12   0      707.79      701.55     13.86 o 
   0  12   0       39.90       35.94      4.90 o 
   1  12   0       98.02       97.89      7.75 o 
   2  12   0      417.28      387.84     13.25 o 
   3  12   0       35.73       42.11      9.00 o 
  -4  13   0       11.11        6.38      6.01 o 
  -3  13   0       50.54       44.61      5.29 o 
  -2  13   0      562.57      567.65     12.80 o 
  -1  13   0       18.88       21.55      5.11 o 
   0  13   0       45.37       40.32      6.09 o 
   1  13   0      157.67      152.71     10.72 o 
  -1 -13   1      270.94      239.02     12.27 o 
   0 -13   1       94.47       94.64      6.80 o 
   1 -13   1      352.71      374.17     10.28 o 
   2 -13   1      210.98      211.07      8.13 o 
   3 -13   1       60.17       63.70      9.45 o 
   4 -13   1        4.09        2.93      5.78 o 
  -3 -12   1      267.18      264.54     13.47 o 
  -2 -12   1      103.55       95.98      7.31 o 
  -1 -12   1      157.81      150.42      7.69 o 
   0 -12   1       35.68       36.35      5.17 o 
   1 -12   1      445.06      437.44     16.00 o 
   2 -12   1       38.68       41.28      4.39 o 
   3 -12   1        1.97        2.51      3.93 o 
   4 -12   1      226.36      219.07      9.60 o 
   5 -12   1      172.03      179.28      8.37 o 
  -4 -11   1       18.67       37.63      7.31 o 
  -3 -11   1       36.50       39.12      6.47 o 
  -2 -11   1      190.36      182.82      8.44 o 
  -1 -11   1       93.45       97.73      7.65 o 
   0 -11   1      865.92      819.59     14.68 o 
   1 -11   1      152.15      154.30      6.10 o 
   2 -11   1      181.52      213.96      6.65 o 
   3 -11   1     1018.87      995.67     16.73 o 
   4 -11   1        5.02        7.81      4.88 o 
   5 -11   1      272.00      276.74      9.70 o 
   6 -11   1       69.42       83.34      7.82 o 
  -5 -10   1       77.01       88.30     16.68 o 
  -4 -10   1      146.14      147.72      8.74 o 
  -3 -10   1       20.40       27.40      5.72 o 
  -2 -10   1     1010.54     1005.54     19.58 o 
  -1 -10   1      495.84      482.01     10.35 o 
   0 -10   1       81.64       79.07      4.46 o 
   1 -10   1       87.53       95.20      6.35 o 
   2 -10   1       49.77       58.24      5.08 o 
   3 -10   1      141.88      151.33      5.87 o 
   4 -10   1       30.57       33.03      4.93 o 
   5 -10   1       17.92       23.16      5.38 o 
   6 -10   1       31.03       47.01     11.54 o 
   7 -10   1        4.69       12.59      6.85 o 
  -5  -9   1        3.41        3.77      6.31 o 
  -4  -9   1        8.83        2.34      5.62 o 
  -3  -9   1      755.15      768.58     16.55 o 
  -2  -9   1        2.49        6.16      4.12 o 
  -1  -9   1       49.16       54.32      3.91 o 
   0  -9   1      687.05      709.57     20.03 o 
   1  -9   1       31.06       46.50      9.00 o 
   2  -9   1       33.17       44.42      8.09 o 
   3  -9   1       85.85       90.71      4.19 o 
   4  -9   1      217.25      242.66      8.97 o 
   5  -9   1      818.38      827.65     17.39 o 
   6  -9   1       35.28       31.41      6.13 o 
   7  -9   1       82.31       77.32      7.87 o 
  -6  -8   1       10.53       16.60      8.47 o 
  -5  -8   1      229.18      247.55     10.42 o 
  -4  -8   1     1033.69     1053.96     20.90 o 
  -3  -8   1      156.39      146.70      7.06 o 
  -2  -8   1      466.41      482.47      9.91 o 
  -1  -8   1      659.06      687.73     11.95 o 
   0  -8   1      252.02      257.37      6.19 o 
   1  -8   1        1.92        2.75      1.69 o 
   2  -8   1       69.04       78.10      5.87 o 
   3  -8   1      238.36      244.61      8.09 o 
   4  -8   1      161.25      154.83      6.73 o 
   5  -8   1      339.45      353.47     10.40 o 
   6  -8   1      377.77      390.17     12.11 o 
   7  -8   1       45.89       58.80      7.37 o 
   8  -8   1       15.61       10.89      7.24 o 
  -7  -7   1        0.20       -3.77     17.26 o 
  -6  -7   1      494.22      495.30     17.25 o 
  -5  -7   1      706.27      731.62     16.80 o 
  -4  -7   1        0.95        0.10      4.57 o 
  -3  -7   1      387.05      406.92      9.70 o 
  -2  -7   1      358.94      387.14     11.82 o 
   0  -7   1       28.07       29.85      2.07 o 
   1  -7   1      171.35      149.45      3.45 o 
   2  -7   1     3068.60     3157.80     35.98 o 
   3  -7   1      137.18      138.18      4.64 o 
   4  -7   1       91.06       94.90      4.73 o 
   5  -7   1        9.95       13.02      4.35 o 
   6  -7   1       69.45       66.96      6.36 o 
   7  -7   1        4.42       11.24      6.08 o 
   8  -7   1       16.33       15.57      8.55 o 
  -7  -6   1       24.85       49.00     18.63 o 
  -6  -6   1        1.47        8.63      9.14 o 
  -5  -6   1       12.71       10.93      4.94 o 
  -4  -6   1      224.61      255.69      8.85 o 
  -3  -6   1     1584.72     1590.81     23.80 o 
  -2  -6   1      377.09      348.58      9.29 o 
  -1  -6   1      856.38      844.83     16.82 o 
   0  -6   1      651.21      589.81      8.47 o 
   1  -6   1      246.56      212.32      5.32 o 
   2  -6   1      464.73      476.52      6.67 o 
   3  -6   1     1429.09     1481.02     21.25 o 
   4  -6   1       46.51       50.75      4.08 o 
   5  -6   1      118.11      120.67      9.83 o 
   6  -6   1       18.35       22.18      5.08 o 
   7  -6   1       17.71       32.37      6.35 o 
   8  -6   1      164.83      160.65     11.22 o 
  -7  -5   1       19.19       16.94     15.06 o 
  -6  -5   1        4.91       -4.00     13.39 o 
  -5  -5   1      192.88      182.68      7.90 o 
  -4  -5   1     1464.27     1468.57     22.55 o 
  -3  -5   1       60.71       66.37      3.73 o 
  -2  -5   1     1993.70     2037.48     28.63 o 
  -1  -5   1     5404.78     5343.91     80.03 o 
   0  -5   1        5.81        8.74      1.12 o 
   1  -5   1      102.08      113.20      4.94 o 
   2  -5   1     1710.84     1794.61     20.73 o 
   3  -5   1      186.86      221.16      6.38 o 
   5  -5   1     2232.32     2325.90     43.19 o 
   6  -5   1      693.67      733.75     17.74 o 
   7  -5   1       13.00       16.33      6.85 o 
   8  -5   1      357.20      369.72     12.62 o 
  -8  -4   1       17.21       16.02      9.58 o 
  -7  -4   1       90.24       98.02     18.77 o 
  -6  -4   1      595.25      550.99     30.19 o 
  -5  -4   1      906.52      944.74     15.64 o 
  -4  -4   1        6.82        7.97      3.10 o 
  -3  -4   1      876.53      889.75     14.22 o 
  -2  -4   1      540.86      513.57     11.51 o 
  -1  -4   1      100.16       49.43      3.77 o 
   0  -4   1     1135.72     1255.67     18.26 o 
   1  -4   1     6183.10     5286.90    164.54 o 
   2  -4   1     2886.94     3085.54     34.60 o 
   3  -4   1      156.42      111.99      8.48 o 
   4  -4   1     3601.77     3803.12     52.12 o 
   5  -4   1     4014.33     4096.25     55.43 o 
   6  -4   1      611.04      614.02     13.11 o 
   7  -4   1      187.38      202.07      8.52 o 
   8  -4   1       43.97       41.13      6.80 o 
  -8  -3   1       83.71       82.53     18.35 o 
  -7  -3   1       55.76       64.87      8.71 o 
  -6  -3   1        1.83       12.27      6.42 o 
  -5  -3   1      510.70      524.98     13.34 o 
  -4  -3   1     1036.04     1063.01     14.96 o 
  -3  -3   1      298.18      335.77      8.08 o 
  -2  -3   1     1501.20     1562.55     21.92 o 
   0  -3   1     2551.07     2752.56     48.82 o 
   1  -3   1     6692.65     7090.76    123.30 o 
   2  -3   1      146.46      137.25      5.07 o 
   3  -3   1     3189.64     3348.57     45.41 o 
   4  -3   1      557.09      530.66      8.37 o 
   5  -3   1      454.07      468.37      9.53 o 
   6  -3   1       86.20       70.32      5.33 o 
   7  -3   1       10.76       16.28      5.24 o 
   8  -3   1        0.50       10.19      5.43 o 
  -8  -2   1      117.81      129.29     12.27 o 
  -7  -2   1      114.16      142.66     18.03 o 
  -6  -2   1        6.07       22.72      5.20 o 
  -5  -2   1      159.78      179.99      5.65 o 
  -4  -2   1       23.93       19.31      2.06 o 
  -3  -2   1       52.14       49.54      2.59 o 
  -2  -2   1     3079.68     3249.37     85.31 o 
  -1  -2   1      511.11      528.58     14.86 o 
   0  -2   1      117.23      133.12      5.92 o 
   1  -2   1     7486.00     8295.14    107.36 o 
   3  -2   1      523.74      631.67      8.97 o 
   4  -2   1        2.44        1.61      1.90 o 
   5  -2   1       14.11       10.10      3.39 o 
   6  -2   1      344.32      355.78     10.38 o 
   7  -2   1       37.40       31.87      4.94 o 
   8  -2   1       11.32       14.41      7.36 o 
  -8  -1   1        1.03        4.04     15.49 o 
  -7  -1   1        9.71       27.44      7.91 o 
  -6  -1   1       32.65       46.42      7.92 o 
  -5  -1   1      116.13      125.73      4.87 o 
  -4  -1   1       36.84       55.69      5.00 o 
  -3  -1   1     7270.63     8104.98    119.98 o 
  -2  -1   1     4587.40     5203.32     77.23 o 
  -1  -1   1      407.25      435.38      8.24 o 
   0  -1   1     1238.89     1344.31     40.83 o 
   1  -1   1     2977.30     3235.69     66.64 o 
   2  -1   1     2326.41     2588.81     28.50 o 
   3  -1   1      909.34     1028.60     16.02 o 
   4  -1   1       50.56       52.38      2.90 o 
   5  -1   1     2170.60     2216.05     33.94 o 
   6  -1   1      481.49      490.02     10.51 o 
   7  -1   1       98.91      104.50      7.93 o 
   8  -1   1      264.44      272.33     12.48 o 
  -8   0   1       20.41       12.15      9.31 o 
  -7   0   1       28.95       35.31      4.89 o 
  -6   0   1      198.25      231.48      7.12 o 
  -5   0   1       30.87       37.05      3.55 o 
  -4   0   1     1481.22     1571.80     18.81 o 
  -3   0   1     1405.81     1595.52     23.95 o 
  -2   0   1      180.44      210.60      3.65 o 
  -1   0   1     1473.30     1659.47     28.78 o 
   1   0   1     2368.97     2640.62     45.11 o 
   2   0   1        6.89       10.75      1.27 o 
   3   0   1     1973.19     1957.31     26.86 o 
   4   0   1     4119.73     4406.05     45.88 o 
   5   0   1     1350.47     1414.18     21.66 o 
   6   0   1       74.03       86.66      4.32 o 
   7   0   1       55.12       66.63      6.33 o 
   8   0   1       37.21       52.12      9.69 o 
  -9   1   1        7.43       10.76     16.56 o 
  -8   1   1      318.31      301.51     15.77 o 
  -7   1   1      151.85      150.67      8.88 o 
  -6   1   1     1078.77     1133.61     17.69 o 
  -5   1   1      405.70      430.30      8.49 o 
  -4   1   1      250.06      293.15      5.29 o 
  -3   1   1      996.81     1089.18     13.15 o 
  -2   1   1     2370.95     2733.43     36.14 o 
  -1   1   1      377.82      436.06      7.15 o 
   1   1   1     2879.27     3166.54     41.69 o 
   2   1   1     1952.11     1930.59     29.15 o 
   3   1   1      214.76      254.46      4.77 o 
   4   1   1      104.10      109.25      4.36 o 
   5   1   1      638.10      676.87     15.37 o 
   6   1   1      134.16      118.65      5.90 o 
   7   1   1       85.16       72.68      8.87 o 
   8   1   1        0.43        2.94      8.78 o 
  -9   2   1       11.44       11.14     10.19 o 
  -8   2   1        1.61        5.57      6.89 o 
  -7   2   1      295.64      306.75     10.37 o 
  -6   2   1        5.62       14.30      4.17 o 
  -5   2   1     1700.24     1703.27     53.54 o 
  -4   2   1        7.50       10.14      1.88 o 
  -3   2   1      461.52      441.66      6.72 o 
  -1   2   1        0.13        0.33      0.91 o 
   1   2   1    16527.34    17201.23    220.07 o 
   2   2   1       61.91       55.87      3.13 o 
   3   2   1       11.55       13.66      1.63 o 
   4   2   1     1379.25     1377.34     23.08 o 
   5   2   1       40.43       45.40      3.78 o 
   6   2   1      106.34      122.10      7.53 o 
   7   2   1       21.08       15.48      5.75 o 
   8   2   1       32.49       25.03      6.86 o 
  -9   3   1        6.30       10.38     10.23 o 
  -8   3   1      196.01      232.85      9.90 o 
  -7   3   1      104.75      112.81     10.52 o 
  -6   3   1     1042.66     1099.26     18.04 o 
  -5   3   1        5.67        0.46      3.52 o 
  -4   3   1     4026.29     4405.82     58.69 o 
  -3   3   1       65.05       61.14      4.18 o 
   1   3   1       11.48        7.32      2.46 o 
   2   3   1      186.86      166.81      3.63 o 
   3   3   1      654.40      681.09     10.15 o 
   4   3   1      110.20      109.80      4.26 o 
   5   3   1       10.16       11.91      3.14 o 
   6   3   1      353.27      340.42     17.33 o 
   7   3   1      487.19      462.42     13.79 o 
   8   3   1       33.31       31.87      9.50 o 
  -8   4   1        2.14       -5.48      5.82 o 
  -7   4   1        6.51       -0.66      5.01 o 
  -6   4   1        2.52       -0.08      3.60 o 
  -5   4   1     2652.97     2736.87     38.17 o 
  -4   4   1      894.70      921.40     16.57 o 
  -3   4   1     1354.50     1310.81     68.06 o 
  -2   4   1     4039.15     4291.52     63.21 o 
  -1   4   1       12.46       12.56      1.35 o 
   0   4   1     1637.47     1633.03     45.69 o 
   1   4   1       12.92       15.30      2.22 o 
   2   4   1     3332.42     3357.09     45.56 o 
   3   4   1      595.12      571.01     10.29 o 
   4   4   1      800.03      788.30     12.04 o 
   5   4   1      641.07      652.90     11.21 o 
   6   4   1       26.46       16.45     13.41 o 
   7   4   1      482.16      499.94     31.70 o 
   8   4   1       14.24        7.17      9.62 o 
  -8   5   1       50.10       63.32      7.18 o 
  -7   5   1      478.11      496.53     13.40 o 
  -6   5   1      817.84      786.33     16.65 o 
  -5   5   1      432.80      439.89     10.96 o 
  -4   5   1      425.30      384.58     33.55 o 
  -3   5   1     1711.37     1658.66     73.84 o 
  -2   5   1      192.62      175.18      3.92 o 
  -1   5   1       49.77       45.57      2.35 o 
   0   5   1     2356.64     2391.49     32.61 o 
   1   5   1     4525.17     4605.60     61.52 o 
   2   5   1        0.23       -1.37      2.16 o 
   3   5   1     1872.44     1846.69     26.99 o 
   4   5   1     2149.59     2020.09     29.77 o 
   5   5   1       50.95       52.00      5.04 o 
   6   5   1       16.90       18.48     14.28 o 
   7   5   1       10.57        6.79     16.31 o 
  -8   6   1      239.19      268.97     13.62 o 
  -7   6   1        0.92       -1.98      5.64 o 
  -6   6   1      211.18      214.04      8.96 o 
  -5   6   1      673.48      684.10     14.55 o 
  -4   6   1      172.62      174.90      6.60 o 
  -2   6   1       43.21       45.51      3.15 o 
  -1   6   1     5036.33     5057.02     60.73 o 
   0   6   1     2832.37     2765.81     37.71 o 
   1   6   1      109.48       87.42      9.23 o 
   2   6   1      431.51      410.91      8.54 o 
   3   6   1      278.78      276.28      8.35 o 
   4   6   1        6.29        2.66      3.80 o 
   5   6   1        1.67       -3.48      4.84 o 
   6   6   1       62.24       65.86     17.14 o 
   7   6   1       72.05       52.59     18.98 o 
  -8   7   1        1.80       -6.51      8.71 o 
  -7   7   1       60.33       58.49      7.03 o 
  -6   7   1       98.71      101.86      7.13 o 
  -5   7   1      458.22      466.06     11.84 o 
  -4   7   1     1023.25     1053.64     19.29 o 
  -3   7   1       80.64       83.85      3.95 o 
  -2   7   1     1549.59     1533.67     22.33 o 
  -1   7   1      472.46      483.86     11.78 o 
   0   7   1      269.54      230.45      6.82 o 
   1   7   1      451.53      422.40     11.10 o 
   2   7   1       13.65       15.31      3.20 o 
   3   7   1       77.62       72.91      4.78 o 
   4   7   1      133.06      136.96      7.24 o 
   5   7   1      488.59      482.41     13.30 o 
   6   7   1      109.97       96.16     19.40 o 
  -8   8   1       29.80       28.12      7.66 o 
  -7   8   1       48.60       70.46      7.49 o 
  -6   8   1      187.47      159.54      8.32 o 
  -5   8   1       24.48       27.67      4.87 o 
  -4   8   1      571.21      555.72     12.66 o 
  -3   8   1      244.61      237.29      6.62 o 
  -2   8   1        6.07        4.93      2.74 o 
  -1   8   1       90.36       87.55      3.96 o 
   0   8   1       72.87       65.29      3.75 o 
   1   8   1      468.54      489.21      9.86 o 
   2   8   1      277.92      274.82      7.61 o 
   3   8   1      873.86      861.84     22.48 o 
   4   8   1      525.06      529.56     13.61 o 
   5   8   1       93.32       91.49      7.57 o 
   6   8   1      191.56      188.49     24.65 o 
  -7   9   1       54.47       35.70      7.23 o 
  -6   9   1       54.66       69.15      6.92 o 
  -5   9   1       83.15       92.54      6.05 o 
  -4   9   1       43.21       51.09      8.50 o 
  -3   9   1        6.80        9.43      3.33 o 
  -2   9   1       18.13       17.72      3.41 o 
  -1   9   1      321.55      334.83      9.61 o 
   0   9   1       22.10       23.19      3.39 o 
   1   9   1       53.80       61.49      4.42 o 
   2   9   1     1069.40     1091.93     18.43 o 
   3   9   1      112.85      120.69     12.62 o 
   4   9   1        1.50        5.30      5.62 o 
   5   9   1      132.33      135.85      9.06 o 
  -7  10   1       34.12       45.16      7.70 o 
  -6  10   1        1.43        3.34      9.48 o 
  -5  10   1        6.20        7.62      7.31 o 
  -4  10   1       11.84       12.69      4.89 o 
  -3  10   1      365.60      355.02      8.97 o 
  -2  10   1      492.30      492.24     11.43 o 
  -1  10   1       74.47       62.47      4.70 o 
   0  10   1      430.68      409.63      9.53 o 
   1  10   1      735.19      700.21     13.52 o 
   2  10   1       51.84       44.64      5.79 o 
   3  10   1       30.95       26.05      6.01 o 
   4  10   1        3.48        2.90      6.26 o 
  -6  11   1      350.50      325.57     12.34 o 
  -5  11   1      202.77      176.09      9.01 o 
  -4  11   1      131.42      134.31      7.76 o 
  -3  11   1      520.18      479.06     10.95 o 
  -2  11   1       13.47       14.10      4.49 o 
  -1  11   1     1189.89     1187.24     19.72 o 
   0  11   1      241.74      238.02      7.94 o 
   1  11   1       19.12       20.74      4.68 o 
   2  11   1        2.28        1.13      5.36 o 
   3  11   1       23.07       21.35      6.60 o 
   4  11   1      146.58      159.84     23.55 o 
  -5  12   1      232.86      251.28     11.30 o 
  -4  12   1       59.76       57.80      9.01 o 
  -3  12   1       49.07       54.62      5.39 o 
  -2  12   1      244.23      244.79      8.51 o 
  -1  12   1       14.94        6.36      4.66 o 
   0  12   1      249.92      244.28      8.57 o 
   1  12   1        6.49       11.31      5.61 o 
   2  12   1       25.46       27.75      6.51 o 
  -4  13   1      105.43      112.08      8.47 o 
  -3  13   1      104.00      116.90      6.81 o 
  -2  13   1       27.20       28.73      5.53 o 
  -1  13   1      475.87      464.68     21.10 o 
   0  13   1      188.86      176.41     10.64 o 
   1  13   1      382.84      379.43     15.23 o 
   1 -14   2       57.77       70.72     17.10 o 
   2 -14   2       44.84       66.34      9.63 o 
  -2 -13   2      156.12      160.21     10.90 o 
  -1 -13   2      151.08      146.63     16.05 o 
   0 -13   2       13.01       12.22      5.12 o 
   1 -13   2      131.18      153.75      7.32 o 
   2 -13   2       44.06       57.63      4.82 o 
   3 -13   2       55.91       47.80      4.63 o 
   4 -13   2      214.79      212.89      8.62 o 
  -3 -12   2       85.39       96.58      9.81 o 
  -2 -12   2       17.35       14.93      5.65 o 
  -1 -12   2      750.60      741.98     16.14 o 
   0 -12   2      620.38      632.05     14.01 o 
   1 -12   2      327.88      326.57      8.66 o 
   2 -12   2      100.28       95.93      4.93 o 
   3 -12   2       82.46       92.85      5.02 o 
   4 -12   2        7.14       15.79      4.97 o 
   5 -12   2      404.57      433.29     11.81 o 
  -4 -11   2      642.31      650.14     16.71 o 
  -3 -11   2      150.13      137.89      8.14 o 
  -2 -11   2      268.24      282.82     12.07 o 
  -1 -11   2      312.84      323.47      9.86 o 
   0 -11   2      245.29      248.85      8.20 o 
   1 -11   2       41.76       49.76      3.95 o 
   2 -11   2      137.18      154.58      5.54 o 
   3 -11   2      216.03      229.83      9.08 o 
   4 -11   2       18.63       31.40      4.77 o 
   5 -11   2       79.94       92.33      9.62 o 
   6 -11   2       12.25       18.90      6.52 o 
  -5 -10   2       72.38       62.11      7.98 o 
  -4 -10   2       96.60       98.70      7.85 o 
  -3 -10   2      584.27      580.79     14.40 o 
  -2 -10   2      148.73      160.81      7.44 o 
  -1 -10   2        6.46       10.65      3.97 o 
   0 -10   2       32.29       40.06      3.61 o 
   1 -10   2      470.71      475.29      9.28 o 
   2 -10   2     2021.38     2007.67     26.71 o 
   3 -10   2       54.96       48.18      3.61 o 
   4 -10   2      196.77      179.62      9.32 o 
   5 -10   2      204.23      215.84      9.15 o 
   6 -10   2      129.58      132.71      8.39 o 
   7 -10   2        6.68       11.22      6.83 o 
  -5  -9   2       68.84       59.21      7.48 o 
  -4  -9   2        4.54       11.23      5.87 o 
  -3  -9   2        5.85        9.08      4.84 o 
  -2  -9   2        8.64        3.84      4.16 o 
  -1  -9   2        5.09        2.59      2.97 o 
   0  -9   2     1811.80     1794.60     26.00 o 
   1  -9   2     2264.62     2221.28     31.14 o 
   2  -9   2      653.56      627.40     11.63 o 
   3  -9   2     1162.47     1147.11     16.31 o 
   4  -9   2      765.62      773.09     14.22 o 
   5  -9   2      506.14      544.13     13.43 o 
   6  -9   2       57.47       61.85      6.77 o 
   7  -9   2       14.02       14.51      6.63 o 
  -6  -8   2      148.10      149.59      9.49 o 
  -5  -8   2       37.27       53.11      6.85 o 
  -4  -8   2      265.16      276.32     10.14 o 
  -3  -8   2        3.76        8.73      4.36 o 
  -2  -8   2      287.52      303.10      7.67 o 
  -1  -8   2     2808.31     2823.22     39.25 o 
   0  -8   2      145.48      160.50      4.76 o 
   1  -8   2      657.04      614.47     11.87 o 
   2  -8   2       57.76       52.94      3.26 o 
   3  -8   2       68.62       82.28      5.69 o 
   4  -8   2        0.59        5.75      3.31 o 
   5  -8   2       87.06       96.20      6.12 o 
   6  -8   2       52.57       65.00      6.59 o 
   7  -8   2      500.77      493.96     14.24 o 
   8  -8   2       58.86       68.51      9.85 o 
  -7  -7   2       47.14       63.84     20.35 o 
  -6  -7   2      112.63      105.25      8.37 o 
  -5  -7   2       78.81       87.59      7.07 o 
  -4  -7   2     1154.42     1140.26     21.53 o 
  -3  -7   2      714.28      743.47     16.23 o 
  -2  -7   2     1787.42     1737.89     25.36 o 
  -1  -7   2      136.45      158.66      8.29 o 
   0  -7   2      678.91      680.61      9.69 o 
   1  -7   2      503.59      449.25     11.70 o 
   2  -7   2      177.43      201.21      7.27 o 
   3  -7   2        1.37       -1.03      1.95 o 
   4  -7   2      482.29      487.42     11.15 o 
   5  -7   2      352.83      361.80     10.26 o 
   6  -7   2      229.48      271.39      9.92 o 
   7  -7   2      170.13      160.92      9.12 o 
   8  -7   2        7.28       -1.82      8.00 o 
  -7  -6   2      498.04      442.69     31.61 o 
  -6  -6   2      151.29      176.08     16.74 o 
  -5  -6   2      399.54      412.05     21.07 o 
  -4  -6   2      771.79      738.01     20.18 o 
  -3  -6   2      414.45      423.75      8.96 o 
  -2  -6   2        2.13        5.55      2.22 o 
  -1  -6   2       32.81       54.99      4.87 o 
   0  -6   2     1133.19     1076.39     13.94 o 
   1  -6   2      723.74      652.92     14.36 o 
   2  -6   2     2158.30     2442.37     34.00 o 
   3  -6   2     1099.49     1110.11     15.16 o 
   4  -6   2       45.77       48.88      4.03 o 
   5  -6   2      677.34      706.38     14.91 o 
   6  -6   2      287.47      293.17     10.18 o 
   7  -6   2      144.98      160.04     10.25 o 
   8  -6   2        4.51        3.63      7.84 o 
  -7  -5   2       26.38       14.40     14.63 o 
  -6  -5   2       49.78       34.50      9.19 o 
  -5  -5   2      320.15      313.01     10.21 o 
  -4  -5   2        3.10        0.60      3.78 o 
  -3  -5   2      131.10      144.82      6.36 o 
  -2  -5   2       39.95       38.94      4.63 o 
  -1  -5   2      736.88      636.58     44.07 o 
   0  -5   2      826.32      798.18     20.48 o 
   1  -5   2     4286.57     4613.12     81.64 o 
   2  -5   2     5097.86     5515.13     82.08 o 
   3  -5   2      254.36      243.95      5.08 o 
   5  -5   2      168.58      193.20     17.20 o 
   6  -5   2       54.57       66.54      6.90 o 
   7  -5   2      148.20      132.80      9.46 o 
   8  -5   2       47.28       66.45      9.17 o 
  -8  -4   2       80.73       58.16     19.40 o 
  -7  -4   2       19.89        4.43     15.39 o 
  -6  -4   2        3.69        3.22      7.64 o 
  -5  -4   2       32.25       35.34      3.69 o 
  -4  -4   2        8.85       15.86      3.32 o 
  -3  -4   2     2361.46     2496.78     38.98 o 
  -2  -4   2     2777.63     2731.76     41.21 o 
  -1  -4   2        6.12        2.54      1.44 o 
   0  -4   2     2122.60     1876.96    312.94 o 
   2  -4   2      747.93      788.30      9.60 o 
   3  -4   2       17.77       25.85      8.49 o 
   4  -4   2      100.08      106.89      6.57 o 
   5  -4   2        8.86       14.63      5.41 o 
   6  -4   2      150.87      156.12      6.92 o 
   7  -4   2      145.32      125.66      7.31 o 
   8  -4   2      236.33      241.26      9.20 o 
  -8  -3   2        2.16        0.56     16.55 o 
  -7  -3   2       33.53       15.94      7.32 o 
  -6  -3   2      838.91      847.58     53.11 o 
  -5  -3   2        4.38        3.49      3.03 o 
  -4  -3   2      399.55      407.78      8.31 o 
  -3  -3   2     1219.55     1204.31     15.92 o 
  -2  -3   2      403.56      364.55      8.97 o 
  -1  -3   2     6290.05     6694.72    116.69 o 
   0  -3   2     2407.80     2497.06     44.28 o 
   1  -3   2      586.05      578.40      9.94 o 
   2  -3   2      254.63      279.84      4.88 o 
   3  -3   2     4397.20     4797.30     63.25 o 
   4  -3   2      359.82      298.77     10.64 o 
   5  -3   2       16.79       19.70      3.65 o 
   6  -3   2      861.68      865.84     16.89 o 
   7  -3   2       16.52        7.52      4.48 o 
   8  -3   2       82.93       79.65      6.64 o 
  -8  -2   2       18.02       19.88      6.69 o 
  -7  -2   2       21.53       48.59      8.46 o 
  -6  -2   2     1078.15     1125.21     28.85 o 
  -5  -2   2     1695.87     1815.17     24.09 o 
  -4  -2   2      597.12      700.00      9.11 o 
  -3  -2   2      192.13      264.47     10.55 o 
  -2  -2   2     1745.31     1920.03     33.43 o 
  -1  -2   2     3805.89     4178.86    123.58 o 
   0  -2   2     2538.94     2601.99     45.62 o 
   1  -2   2       19.36       16.97      0.83 o 
   3  -2   2      233.48      187.96      4.80 o 
   4  -2   2      306.72      307.62      6.55 o 
   5  -2   2     1351.22     1312.31     22.11 o 
   6  -2   2        1.82        0.20      4.50 o 
   7  -2   2       28.10       30.91      4.98 o 
   8  -2   2      122.80      112.27     10.62 o 
  -8  -1   2       90.50       70.16      7.27 o 
  -7  -1   2      235.75      243.99     13.36 o 
  -6  -1   2      223.94      264.29      9.93 o 
  -5  -1   2      313.94      321.02      6.93 o 
  -4  -1   2       38.66       20.27      5.59 o 
  -3  -1   2       14.68       19.46      2.17 o 
  -2  -1   2       16.76       19.38      1.62 o 
  -1  -1   2      981.21     1044.80     18.44 o 
   0  -1   2     4046.74     4086.52    114.24 o 
   1  -1   2     4987.22     5240.51     75.59 o 
   2  -1   2      711.40      727.68     10.13 o 
   3  -1   2     3779.80     4147.08     49.03 o 
   4  -1   2     1193.18     1301.51     16.96 o 
   5  -1   2       73.23       66.18      3.42 o 
   6  -1   2        7.11        9.47      3.81 o 
   7  -1   2        4.55        3.13      5.90 o 
   8  -1   2       42.90       42.53      7.90 o 
  -8   0   2      137.03      161.38     12.24 o 
  -7   0   2       38.59       41.45      4.99 o 
  -6   0   2      185.15      180.57     11.02 o 
  -5   0   2        4.17        9.69      3.21 o 
  -4   0   2      976.58      977.55     12.46 o 
  -3   0   2      481.09      494.30      7.36 o 
  -2   0   2     1154.20     1310.31     16.41 o 
  -1   0   2     8067.53     8768.55    129.03 o 
   0   0   2      138.70      134.68      2.92 o 
   1   0   2      471.82      488.79      8.92 o 
   2   0   2    10502.25    11645.30    148.62 o 
   3   0   2     1474.93     1559.15     19.68 o 
   4   0   2      123.00      149.25      3.36 o 
   5   0   2        4.72        4.89      2.88 o 
   6   0   2        9.58       11.32      3.51 o 
   7   0   2      361.44      348.98     13.08 o 
   8   0   2        2.27        1.79      9.50 o 
  -9   1   2        3.35       -9.08     17.88 o 
  -8   1   2        9.75       17.04      8.87 o 
  -7   1   2      171.70      166.37     11.81 o 
  -6   1   2      640.84      675.72     12.03 o 
  -5   1   2      195.56      222.48      7.38 o 
  -4   1   2       82.29       73.91      2.83 o 
  -3   1   2     6393.36     7465.32     89.45 o 
  -2   1   2     7458.51     8182.41    106.72 o 
  -1   1   2     2676.54     2885.04     37.83 o 
   0   1   2     1824.42     1782.69     37.37 o 
   1   1   2    10087.96    10299.37    175.27 o 
   2   1   2     4869.59     5158.78     60.96 o 
   3   1   2      248.20      235.45      4.39 o 
   4   1   2      336.38      248.42     11.89 o 
   5   1   2     1101.55     1084.03     16.88 o 
   6   1   2      555.70      520.65     11.90 o 
   7   1   2       39.31       50.21      5.52 o 
   8   1   2       61.83       56.04     10.15 o 
  -9   2   2       31.20       44.11     10.95 o 
  -8   2   2       62.85       56.09      8.02 o 
  -7   2   2      430.37      454.02     14.03 o 
  -6   2   2       67.87       66.13      5.23 o 
  -5   2   2       37.82       35.32      2.99 o 
  -4   2   2     2213.54     2463.90     28.63 o 
  -3   2   2      366.67      369.30      6.70 o 
  -2   2   2        7.10        0.88      1.41 o 
  -1   2   2      959.10     1026.86     24.68 o 
   0   2   2    24760.89    24477.39    351.81 o 
   1   2   2    10358.00    10661.31    125.75 o 
   2   2   2       34.00       31.29      2.89 o 
   3   2   2     3152.00     3196.50     36.14 o 
   4   2   2     3275.78     3385.65     45.57 o 
   5   2   2        1.27        4.74      4.31 o 
   6   2   2       80.05       99.02      5.87 o 
   7   2   2        3.04        3.38      5.06 o 
   8   2   2       51.74       49.49      7.33 o 
  -9   3   2       16.04       32.99     19.24 o 
  -8   3   2      436.32      474.05     15.82 o 
  -7   3   2      119.15      118.65      8.49 o 
  -6   3   2      315.83      333.54      8.71 o 
  -5   3   2     1666.04     1788.44     26.00 o 
  -4   3   2       11.58       10.29      2.17 o 
  -3   3   2      946.32     1039.60     16.83 o 
  -2   3   2      228.35      290.16      6.84 o 
   1   3   2      807.20      787.02     14.87 o 
   2   3   2       46.39       32.47      4.64 o 
   3   3   2      747.47      698.76     11.29 o 
   4   3   2       58.65       60.52      3.57 o 
   5   3   2       51.30       48.80      3.76 o 
   6   3   2       62.08       65.74      6.77 o 
   7   3   2       19.72       27.96      6.60 o 
   8   3   2       12.31        1.34      8.80 o 
  -8   4   2        0.70        5.17      5.99 o 
  -7   4   2      100.91      107.09      6.31 o 
  -6   4   2       70.91       63.00      4.73 o 
  -5   4   2      109.79      134.69      7.09 o 
  -4   4   2        0.57        1.25      1.27 o 
  -3   4   2       12.85       24.85      2.72 o 
  -2   4   2      264.94      190.19     19.29 o 
  -1   4   2     3318.51     3491.41     60.29 o 
   0   4   2     4328.87     4133.07     85.33 o 
   1   4   2     1125.52     1069.98     17.38 o 
   2   4   2      619.30      630.62     11.72 o 
   3   4   2       69.13       72.88      4.15 o 
   4   4   2      186.61      180.09      5.38 o 
   5   4   2      123.64      120.91      4.97 o 
   6   4   2      252.70      258.16     20.43 o 
   7   4   2        3.79        0.04      8.22 o 
  -8   5   2        3.51        6.65      6.21 o 
  -7   5   2        3.05        3.93      5.45 o 
  -6   5   2      147.15      171.72      7.86 o 
  -5   5   2       80.74       59.47      4.91 o 
  -4   5   2     1172.34     1103.94     26.47 o 
  -2   5   2        1.55        1.95      1.21 o 
  -1   5   2     1093.41     1065.29     17.26 o 
   0   5   2     1819.52     1534.46     58.15 o 
   1   5   2       74.97       90.37      3.52 o 
   2   5   2      111.65      136.82      5.25 o 
   3   5   2       16.14       13.51      3.15 o 
   4   5   2       44.29       39.05      4.15 o 
   5   5   2       47.27       46.62      4.91 o 
   6   5   2      281.86      248.40     22.30 o 
   7   5   2      148.51      148.68     17.20 o 
  -8   6   2      219.46      244.73     11.19 o 
  -7   6   2      464.38      478.47     13.56 o 
  -6   6   2       14.52       24.95      5.38 o 
  -5   6   2      193.79      227.53      8.47 o 
  -4   6   2     1152.65     1149.45     20.37 o 
  -3   6   2       13.26        1.28      0.67 o 
  -2   6   2      153.69      139.12     10.93 o 
  -1   6   2     1519.63     1513.28     19.58 o 
   0   6   2        3.82       -0.99      0.99 o 
   1   6   2       36.20       35.34      3.81 o 
   2   6   2     2078.97     2084.69     30.01 o 
   3   6   2      690.92      673.02     12.49 o 
   4   6   2      117.07      115.82      5.80 o 
   5   6   2      240.97      235.41      9.38 o 
   6   6   2       39.44       19.60     15.37 o 
   7   6   2        5.11        9.07     12.55 o 
  -8   7   2       14.19        8.95      7.11 o 
  -7   7   2      235.51      240.02     10.38 o 
  -6   7   2       21.15       29.00      6.66 o 
  -5   7   2       43.26       31.26      4.75 o 
  -4   7   2      266.86      240.09      8.22 o 
  -3   7   2      197.35      217.42      6.21 o 
  -2   7   2     1732.01     1672.92     50.74 o 
  -1   7   2      941.58      895.64     23.19 o 
   0   7   2        7.59       -0.55      1.00 o 
   1   7   2      859.01      856.90     14.27 o 
   2   7   2      402.18      388.59      8.82 o 
   3   7   2      329.20      299.21      8.35 o 
   4   7   2      368.30      353.26      9.72 o 
   5   7   2       90.68       93.88      7.99 o 
   6   7   2        0.29       -4.42     15.37 o 
  -8   8   2        0.43        2.62      8.49 o 
  -7   8   2       23.77       35.24      6.98 o 
  -6   8   2        1.72        3.29      5.33 o 
  -5   8   2      196.59      200.38      9.71 o 
  -4   8   2        4.97        3.08      4.01 o 
  -3   8   2      119.89      123.95      5.72 o 
  -2   8   2       63.86       61.22      5.55 o 
  -1   8   2     1474.12     1432.82     21.58 o 
   0   8   2      786.85      745.99     12.89 o 
   1   8   2       32.73       30.06      3.73 o 
   2   8   2      557.98      536.98     11.21 o 
   3   8   2      281.78      263.95      8.43 o 
   4   8   2       62.12       68.05      7.99 o 
   5   8   2       16.86       13.33      6.26 o 
   6   8   2       33.70       44.54     19.03 o 
  -7   9   2       21.91       17.59      6.95 o 
  -6   9   2       14.29       24.75      6.06 o 
  -5   9   2      502.12      511.97     13.22 o 
  -4   9   2      540.20      496.42     12.21 o 
  -3   9   2      101.28      102.38      5.24 o 
  -2   9   2      481.57      452.76     10.76 o 
  -1   9   2     1033.63      991.00     16.35 o 
   0   9   2       75.68       83.39      5.25 o 
   1   9   2      264.93      247.70      8.78 o 
   2   9   2      318.06      299.61      8.83 o 
   3   9   2      179.53      163.11      8.18 o 
   4   9   2      105.24      104.40      7.81 o 
   5   9   2      173.48      196.33     10.27 o 
  -7  10   2        3.15       -0.11      8.48 o 
  -6  10   2       90.03       97.80      7.95 o 
  -5  10   2        9.06       11.10      5.48 o 
  -4  10   2      668.91      650.59     12.85 o 
  -3  10   2       22.11       24.55      4.65 o 
  -2  10   2      425.85      400.07     10.57 o 
  -1  10   2       91.35       91.10      5.24 o 
   0  10   2       16.04       12.24      3.83 o 
   1  10   2      726.13      707.71     13.84 o 
   2  10   2      354.42      362.80     10.04 o 
   3  10   2       79.67       91.34      7.46 o 
   4  10   2      572.58      539.97     15.24 o 
  -6  11   2       69.94       72.31      7.72 o 
  -5  11   2      199.16      191.24      9.37 o 
  -4  11   2       10.96       17.82      4.52 o 
  -3  11   2       78.98       77.88      5.70 o 
  -2  11   2        1.10        5.46      4.57 o 
  -1  11   2      117.36      110.53      6.05 o 
   0  11   2      201.19      195.67      7.49 o 
   1  11   2       71.86       75.37      5.90 o 
   2  11   2      377.32      361.14     11.88 o 
   3  11   2      266.48      275.54     11.37 o 
  -5  12   2       55.50       51.57      7.32 o 
  -4  12   2      160.87      140.66      7.52 o 
  -3  12   2       10.12        8.03      4.92 o 
  -2  12   2      351.33      351.59     11.00 o 
  -1  12   2       56.19       60.39      6.23 o 
   0  12   2       26.44       17.39      5.05 o 
   1  12   2      402.48      384.66     13.18 o 
   2  12   2      132.08      146.29     11.03 o 
  -3  13   2       90.40       76.24      8.00 o 
  -2  13   2        9.96        6.06      5.43 o 
  -1  13   2       31.10       50.10      7.94 o 
   0  13   2      685.68      669.78     31.20 o 
   1 -14   3       32.44       37.66      5.50 o 
   2 -14   3       30.83       49.30      6.90 o 
  -2 -13   3       80.48       87.66      9.24 o 
  -1 -13   3      236.06      213.87      9.01 o 
   0 -13   3      189.26      184.16      7.93 o 
   1 -13   3       39.87       43.00      5.06 o 
   2 -13   3       14.77       20.40      5.05 o 
   3 -13   3        7.34       30.29      5.47 o 
   4 -13   3       93.94       95.44      6.46 o 
  -3 -12   3       14.04       20.12      6.29 o 
  -2 -12   3      378.11      352.76     11.28 o 
  -1 -12   3       24.10       37.46      5.35 o 
   0 -12   3       45.80       62.28      5.14 o 
   1 -12   3        8.83       19.36      4.25 o 
   2 -12   3        1.92        9.08      4.04 o 
   3 -12   3      906.33      913.75     18.39 o 
   4 -12   3      204.88      228.64      8.48 o 
   5 -12   3        3.39        7.39      6.44 o 
  -4 -11   3        8.04        4.25      6.56 o 
  -3 -11   3       33.20       31.27      6.20 o 
  -2 -11   3      142.62      145.98      7.52 o 
  -1 -11   3     1620.53     1574.18     27.24 o 
   0 -11   3       22.75       19.36      3.98 o 
   1 -11   3      501.56      496.63      9.84 o 
   2 -11   3     1422.51     1442.82     22.84 o 
   3 -11   3       82.48       94.15      5.17 o 
   4 -11   3      116.13      116.47      9.70 o 
   5 -11   3        2.76       16.20      5.56 o 
   6 -11   3       41.83       48.27      7.08 o 
  -5 -10   3       37.30       43.32      7.66 o 
  -4 -10   3       17.81       23.63      6.38 o 
  -3 -10   3      278.72      297.57     12.28 o 
  -2 -10   3      766.12      739.90     23.19 o 
  -1 -10   3       41.50       45.24      4.57 o 
   0 -10   3      956.91      971.26     15.70 o 
   1 -10   3      982.55      968.68     15.30 o 
   2 -10   3        9.96       39.41      6.60 o 
   3 -10   3       23.62       33.26      3.87 o 
   4 -10   3      206.62      214.38      7.51 o 
   5 -10   3      379.11      376.64     11.46 o 
   6 -10   3       98.65      122.08      8.21 o 
   7 -10   3      119.13      119.56      8.98 o 
  -6  -9   3        7.37        2.48      7.21 o 
  -5  -9   3       25.66       38.12      8.09 o 
  -4  -9   3      620.91      655.54     15.69 o 
  -3  -9   3      485.88      486.99     12.53 o 
  -2  -9   3        2.28       -0.31      3.78 o 
  -1  -9   3      388.99      430.99      9.03 o 
   0  -9   3      297.53      336.68      7.40 o 
   1  -9   3        6.83       30.37      5.77 o 
   2  -9   3      119.42      133.61      6.42 o 
   3  -9   3       17.02       36.78      4.77 o 
   4  -9   3      186.74      222.32      7.37 o 
   5  -9   3      116.04      136.79      7.30 o 
   6  -9   3      529.11      589.37     14.88 o 
   7  -9   3      160.47      176.15     12.26 o 
  -6  -8   3       49.95       54.36      8.25 o 
  -5  -8   3      393.78      413.90     12.76 o 
  -4  -8   3      198.33      190.85      8.58 o 
  -3  -8   3      301.81      299.46     10.22 o 
  -2  -8   3     1469.78     1506.96     31.36 o 
  -1  -8   3      361.02      372.04      7.86 o 
   0  -8   3       99.11       92.52      3.13 o 
   1  -8   3      525.16      568.54     14.33 o 
   2  -8   3     1032.34     1032.01     19.05 o 
   3  -8   3     1270.13     1261.50     19.41 o 
   4  -8   3      226.00      215.08      6.88 o 
   5  -8   3       30.18       42.36      5.22 o 
   6  -8   3        3.61        2.76      5.46 o 
   7  -8   3       21.33       24.95     10.67 o 
   8  -8   3        1.44        2.16      8.41 o 
  -7  -7   3      236.87      219.78     26.27 o 
  -6  -7   3        6.16       13.29      6.36 o 
  -5  -7   3       34.36       39.66      6.83 o 
  -4  -7   3      179.22      190.76      8.14 o 
  -3  -7   3       68.52       75.60      5.66 o 
  -2  -7   3      759.80      774.18     13.00 o 
  -1  -7   3      174.67      147.41     12.95 o 
   0  -7   3      605.22      549.57      8.04 o 
   1  -7   3     1212.96     1243.27     24.88 o 
   2  -7   3      285.36      303.95      8.10 o 
   3  -7   3     1725.58     1703.58     20.71 o 
   4  -7   3      687.73      724.80     14.52 o 
   5  -7   3      218.14      229.03      8.51 o 
   6  -7   3        8.65       16.85      5.60 o 
   7  -7   3        0.99       -5.78      6.58 o 
   8  -7   3       21.91       20.82      8.59 o 
  -7  -6   3      116.55       83.33     19.86 o 
  -6  -6   3       30.16       29.57      6.43 o 
  -5  -6   3      111.83      114.38      7.22 o 
  -4  -6   3      275.74      259.29     13.41 o 
  -3  -6   3     1084.49     1118.30     20.04 o 
  -2  -6   3      866.06      480.51     17.52 o 
  -1  -6   3     4772.79     4836.60     63.62 o 
   0  -6   3     4102.87     4470.33     79.71 o 
   1  -6   3      256.99      258.52      7.75 o 
   2  -6   3       92.77      151.94      5.80 o 
   3  -6   3       27.01       41.80      2.95 o 
   4  -6   3      653.61      708.05     13.92 o 
   5  -6   3      247.30      269.01      8.86 o 
   6  -6   3       98.79       98.38      6.82 o 
   7  -6   3       28.69       37.48      7.47 o 
   8  -6   3       15.49       26.43      8.50 o 
  -7  -5   3       16.92       31.91     16.84 o 
  -6  -5   3       80.91       92.48     10.85 o 
  -5  -5   3     1545.67     1569.64     27.72 o 
  -4  -5   3      456.92      509.46     14.80 o 
  -3  -5   3     1629.96     1718.85     28.13 o 
  -2  -5   3     3011.15     3120.64     47.93 o 
  -1  -5   3     1783.06     1885.27     33.29 o 
   0  -5   3     1967.97     2130.20     48.60 o 
   1  -5   3      175.15      272.46      7.34 o 
   2  -5   3       18.38       62.62      4.76 o 
   3  -5   3      656.46      657.37      9.49 o 
   4  -5   3        6.55        1.04      1.13 o 
   5  -5   3     1670.03     1670.60     28.31 o 
   6  -5   3      412.20      420.29     13.38 o 
   7  -5   3      639.86      626.80     17.79 o 
   8  -5   3      110.79      122.31      8.69 o 
  -8  -4   3      105.07       97.05     21.09 o 
  -7  -4   3        7.82       23.02     15.68 o 
  -6  -4   3      477.64      517.81     19.84 o 
  -5  -4   3        4.06       -0.18      4.12 o 
  -4  -4   3     1528.85     1579.15     23.56 o 
  -3  -4   3     1467.37     1534.18     22.28 o 
  -2  -4   3       25.46       22.50      2.20 o 
  -1  -4   3       11.42       12.37      2.08 o 
   0  -4   3      603.13      588.31     30.69 o 
   1  -4   3     1394.01     1335.84     30.64 o 
   2  -4   3      542.91      490.26      6.03 o 
   3  -4   3     1737.20     1899.22     26.34 o 
   5  -4   3      135.87      130.58      6.23 o 
   6  -4   3     1120.83     1083.54     19.94 o 
   7  -4   3        6.67       -0.17      5.08 o 
   8  -4   3        2.86        9.68      5.55 o 
  -8  -3   3       62.53       51.06     18.72 o 
  -7  -3   3       10.42       18.13      7.56 o 
  -6  -3   3      347.10      342.43     12.25 o 
  -5  -3   3      320.37      332.68      8.77 o 
  -4  -3   3      614.88      659.40     10.28 o 
  -3  -3   3      122.48      143.27      4.25 o 
  -2  -3   3      174.88      221.47      5.23 o 
  -1  -3   3      838.43      769.66     17.46 o 
   0  -3   3      186.12      185.16      4.65 o 
   1  -3   3        0.49       -0.36      1.09 o 
   2  -3   3     7725.89     8343.94    108.13 o 
   3  -3   3     1874.76     1974.48     34.57 o 
   4  -3   3      647.90      652.84     12.16 o 
   5  -3   3     1051.31     1063.00     18.73 o 
   6  -3   3       99.65       99.37      6.20 o 
   7  -3   3      266.07      258.87      8.82 o 
   8  -3   3       49.14       46.24      7.03 o 
  -8  -2   3       10.97        5.53      6.44 o 
  -7  -2   3      368.92      387.98     26.47 o 
  -6  -2   3        6.30        9.40      6.24 o 
  -5  -2   3      128.24      140.92      4.78 o 
  -4  -2   3      550.83      594.24      8.66 o 
  -3  -2   3     4426.39     4952.79     65.44 o 
  -2  -2   3     4450.26     4844.15     82.31 o 
  -1  -2   3       68.46       59.51      2.67 o 
   0  -2   3    12946.11    13457.40    176.17 o 
   1  -2   3     4428.17     4550.56     58.93 o 
   3  -2   3       22.22       29.54      2.03 o 
   4  -2   3       24.84       14.67      2.74 o 
   5  -2   3      866.55      870.80     14.37 o 
   6  -2   3      479.63      502.21     10.80 o 
   7  -2   3      166.22      171.02      8.13 o 
   8  -2   3      834.52      823.80     21.30 o 
  -8  -1   3        0.29       -5.75      6.96 o 
  -7  -1   3       33.55       34.74      8.01 o 
  -6  -1   3      511.56      559.66     14.29 o 
  -5  -1   3      514.94      550.15      9.45 o 
  -4  -1   3     2143.40     2362.17     37.06 o 
  -3  -1   3      575.39      507.54      8.40 o 
  -2  -1   3      431.94      464.39      7.21 o 
  -1  -1   3     7314.33     7652.07    111.01 o 
   0  -1   3      744.77      683.95     12.19 o 
   1  -1   3      325.12      315.12      5.47 o 
   2  -1   3      709.84      705.00     21.52 o 
   3  -1   3      175.22      154.11      3.49 o 
   4  -1   3     3534.94     3556.18     39.62 o 
   5  -1   3      267.45      274.01      6.39 o 
   6  -1   3       17.61        6.25      4.29 o 
   7  -1   3      496.37      485.20     14.89 o 
   8  -1   3       77.43       74.15      8.83 o 
  -8   0   3        5.86       17.77      8.92 o 
  -7   0   3      565.37      613.95     22.27 o 
  -6   0   3       10.39       11.32      4.82 o 
  -5   0   3     1862.72     2065.34     29.39 o 
  -4   0   3      376.23      375.05      6.17 o 
  -3   0   3      210.78      245.60      4.82 o 
  -2   0   3      112.09      101.94      2.87 o 
  -1   0   3     4751.71     4847.98     63.46 o 
   0   0   3      194.91      177.90      3.43 o 
   1   0   3       57.99       43.14      6.95 o 
   2   0   3     2823.61     2889.83     38.02 o 
   3   0   3       68.31      110.25      2.91 o 
   4   0   3      459.46      457.92      6.59 o 
   5   0   3      162.65      153.63      5.18 o 
   6   0   3      134.94      133.22      5.47 o 
   7   0   3      158.37      131.01     14.54 o 
   8   0   3       63.30       69.24      8.65 o 
  -9   1   3       23.09       21.35     19.11 o 
  -8   1   3      109.63       94.18     11.08 o 
  -7   1   3      152.65      194.29      9.45 o 
  -6   1   3      268.63      291.10      7.85 o 
  -5   1   3        8.34       11.98      2.61 o 
  -4   1   3      628.36      703.84     10.44 o 
  -3   1   3       18.39       20.79      1.78 o 
  -2   1   3     4642.62     5071.01     66.73 o 
  -1   1   3      429.67      436.81      6.05 o 
   0   1   3      626.38      618.26      9.56 o 
   1   1   3    40635.16    41046.07    483.40 o 
   2   1   3      212.80      199.17      3.62 o 
   3   1   3      222.24      196.18      4.16 o 
   4   1   3       11.03        3.11      2.24 o 
   5   1   3      365.16      356.58      8.43 o 
   6   1   3       15.83       17.41      4.43 o 
   7   1   3        1.17       -3.92      4.71 o 
   8   1   3        5.24       -5.28     23.23 o 
  -9   2   3       94.91       90.04     21.68 o 
  -8   2   3       85.04       98.92     10.78 o 
  -7   2   3       17.74       12.92      5.09 o 
  -6   2   3      261.83      267.92      7.92 o 
  -5   2   3     1485.84     1580.41     21.33 o 
  -4   2   3      213.02      205.91      5.05 o 
  -3   2   3     6767.65     7343.85     96.53 o 
  -2   2   3     5111.22     5366.98     99.72 o 
  -1   2   3      133.25      127.03      3.45 o 
   0   2   3    10353.06    10195.99    167.87 o 
   1   2   3       66.59       97.78      2.90 o 
   2   2   3      144.54      133.08      5.73 o 
   3   2   3      394.77      345.92      5.81 o 
   4   2   3      515.84      513.14      8.78 o 
   5   2   3       80.25       82.26      5.03 o 
   6   2   3       75.30       72.10      5.61 o 
   7   2   3      320.53      293.25     11.29 o 
   8   2   3        4.28       11.97      6.70 o 
  -8   3   3       14.09       15.36      7.66 o 
  -7   3   3      165.10      161.31      7.91 o 
  -6   3   3      343.15      357.58      9.06 o 
  -5   3   3      337.42      330.38      7.17 o 
  -4   3   3      488.36      507.00      8.47 o 
  -3   3   3       83.09       81.00      3.03 o 
  -2   3   3    13208.19    14211.12    184.45 o 
  -1   3   3      422.09      292.41     42.61 o 
   0   3   3        2.22        1.47      1.09 o 
   1   3   3     2188.99     2455.82     33.48 o 
   2   3   3       16.31       19.38      2.04 o 
   3   3   3     1627.57     1632.79     21.36 o 
   4   3   3     1256.18     1214.54     17.05 o 
   5   3   3      483.14      473.94     13.30 o 
   6   3   3       83.12       77.65      6.67 o 
   7   3   3       13.12        5.02      6.10 o 
   8   3   3      106.69      116.64     13.40 o 
  -8   4   3       44.59       54.47      6.90 o 
  -7   4   3      378.52      394.32     10.47 o 
  -6   4   3      452.72      470.67     14.17 o 
  -5   4   3       24.04       26.62      3.20 o 
  -4   4   3       70.50       82.25      3.93 o 
  -3   4   3     1875.41     1941.41     24.58 o 
  -2   4   3       47.89       31.76      2.27 o 
  -1   4   3      316.62      323.72      8.04 o 
   0   4   3       59.39       50.61      2.71 o 
   1   4   3      479.52      422.68      7.72 o 
   2   4   3     1013.81      972.96     15.16 o 
   3   4   3      116.68      118.14      5.16 o 
   4   4   3     3481.25     3427.24     42.93 o 
   5   4   3      118.53      122.37      5.03 o 
   6   4   3      366.33      377.14     13.56 o 
   7   4   3       96.44       92.10     10.85 o 
  -8   5   3      175.45      191.10      8.62 o 
  -7   5   3        7.37        7.92      4.75 o 
  -6   5   3       49.97       51.92      5.58 o 
  -5   5   3       19.42       13.16      5.72 o 
  -4   5   3      540.69      564.79     16.92 o 
  -2   5   3      392.85      437.58     10.76 o 
  -1   5   3     2509.28     2396.97     42.75 o 
   0   5   3     2342.95     2278.85     34.81 o 
   1   5   3      179.73      157.15      4.81 o 
   2   5   3      814.67      772.78     14.33 o 
   3   5   3      990.40      940.80     15.69 o 
   4   5   3      507.46      471.09     10.39 o 
   5   5   3        6.58        7.85      4.28 o 
   6   5   3       20.66       21.43     14.39 o 
   7   5   3      146.53      127.18     12.07 o 
  -8   6   3      219.83      243.82     11.19 o 
  -7   6   3      171.09      188.82      9.37 o 
  -6   6   3        2.85        1.19      4.80 o 
  -5   6   3      457.39      400.40     12.06 o 
  -4   6   3       54.53       44.20      4.39 o 
   0   6   3       59.64       42.47      4.37 o 
   1   6   3      289.10      236.94      6.80 o 
   2   6   3      242.82      226.23      6.68 o 
   3   6   3      166.79      170.56      7.53 o 
   4   6   3       26.00       19.40      4.26 o 
   5   6   3       33.46       37.87      5.24 o 
   6   6   3      634.82      550.35     31.73 o 
   7   6   3        3.25        0.42      9.79 o 
  -8   7   3        6.77        3.36      6.93 o 
  -7   7   3       30.81       31.20      6.61 o 
  -6   7   3      309.31      328.98     10.93 o 
  -5   7   3      218.23      226.41      9.98 o 
  -4   7   3     2488.99     2361.69     33.93 o 
  -3   7   3     2546.49     2488.58     35.28 o 
  -2   7   3        6.92        6.98      3.05 o 
  -1   7   3     1536.47     1478.06     36.56 o 
   0   7   3      757.47      744.22     16.50 o 
   1   7   3     1396.20     1408.94     21.53 o 
   2   7   3      165.56      175.42      6.32 o 
   3   7   3        4.61        1.12      3.75 o 
   4   7   3      489.35      486.84     11.54 o 
   5   7   3      135.41      136.47      8.23 o 
   6   7   3       60.67       37.67     17.64 o 
  -7   8   3      380.18      367.63     12.95 o 
  -6   8   3      184.94      184.69      8.97 o 
  -5   8   3     1535.37     1439.58     26.13 o 
  -4   8   3     1299.30     1232.10     19.76 o 
  -3   8   3      576.11      575.15     11.26 o 
  -2   8   3       14.16       11.33      3.59 o 
  -1   8   3       85.98       86.72      4.54 o 
   0   8   3      932.42      934.52     15.55 o 
   1   8   3      457.73      463.46     10.00 o 
   2   8   3      282.80      288.28      8.25 o 
   3   8   3      731.79      749.35     14.58 o 
   4   8   3        7.24        4.12      5.40 o 
   5   8   3      217.17      218.15     10.21 o 
  -7   9   3       62.07       77.37      8.29 o 
  -6   9   3       41.26       45.78      6.63 o 
  -5   9   3        2.69       -1.46      4.87 o 
  -4   9   3      219.64      198.30     10.05 o 
  -3   9   3      135.23      127.46      7.46 o 
  -2   9   3      263.59      247.43      8.21 o 
  -1   9   3     1099.82     1103.69     19.85 o 
   0   9   3      117.99      120.70      5.49 o 
   1   9   3      383.03      379.25      9.45 o 
   2   9   3       13.59       16.30      4.42 o 
   3   9   3        3.29       -1.36      4.70 o 
   4   9   3      343.26      348.10     12.20 o 
   5   9   3       21.35       17.98      7.19 o 
  -6  10   3       13.43       12.96     10.26 o 
  -5  10   3       45.17       32.20      6.84 o 
  -4  10   3      204.84      201.53      7.69 o 
  -3  10   3       18.33       28.43      4.59 o 
  -2  10   3      177.74      167.87      7.35 o 
  -1  10   3      597.81      595.59     15.25 o 
   0  10   3      598.52      568.57     11.96 o 
   1  10   3        6.40       10.60      4.33 o 
   2  10   3        1.01        3.81      4.80 o 
   3  10   3      187.33      145.40      8.63 o 
   4  10   3       52.53       50.57      7.53 o 
  -6  11   3       78.99       76.97      8.10 o 
  -5  11   3      162.98      173.58      9.42 o 
  -4  11   3      482.23      460.92     11.46 o 
  -3  11   3      223.72      210.78      8.11 o 
  -2  11   3      293.44      301.48     10.12 o 
  -1  11   3       12.40        8.47      4.98 o 
   0  11   3       18.79       24.78      6.33 o 
   1  11   3       10.39       12.05      5.53 o 
   2  11   3       37.54       36.98      6.51 o 
   3  11   3      129.69      121.98      8.84 o 
  -5  12   3        3.71        5.74     10.50 o 
  -4  12   3       31.13       43.88      5.66 o 
  -3  12   3      220.58      227.86      8.67 o 
  -2  12   3        5.57       -1.19      5.33 o 
  -1  12   3      154.69      140.03      7.91 o 
   0  12   3       32.44       40.13      7.56 o 
   1  12   3      164.13      156.10      9.86 o 
   2  12   3      421.31      422.52     16.36 o 
  -3  13   3       98.29      105.07     11.30 o 
  -2  13   3       94.78       93.68      8.62 o 
  -1  13   3       12.57        5.12      7.55 o 
   0  13   3      208.82      202.02     11.64 o 
   0 -14   4      113.01      123.86     13.81 o 
   1 -14   4       62.24       73.92      7.51 o 
   2 -14   4      366.32      373.56     12.23 o 
  -2 -13   4       21.22       12.05      7.40 o 
  -1 -13   4       95.87      101.24      6.93 o 
   0 -13   4      513.91      524.65     15.50 o 
   1 -13   4      573.52      556.17     16.73 o 
   2 -13   4        2.15        5.67      5.33 o 
   3 -13   4      253.86      242.90     12.29 o 
   4 -13   4        9.80       21.75      4.96 o 
  -3 -12   4       61.96       60.51      7.54 o 
  -2 -12   4       75.32       59.82      6.34 o 
  -1 -12   4      136.14      141.57      7.06 o 
   0 -12   4      562.14      547.31     12.24 o 
   1 -12   4       44.25       45.72      4.15 o 
   2 -12   4      108.47      127.39      7.96 o 
   3 -12   4      127.80      168.78      9.08 o 
   4 -12   4      236.31      284.25      9.12 o 
   5 -12   4        0.95        0.28      5.78 o 
  -4 -11   4       14.84        4.26      6.61 o 
  -3 -11   4       74.96       74.21      6.95 o 
  -2 -11   4      161.49      182.26      8.89 o 
  -1 -11   4      703.32      705.22     14.78 o 
   0 -11   4       73.28       98.20      5.20 o 
   1 -11   4       59.71       93.46      7.40 o 
   2 -11   4      450.81      497.42     13.13 o 
   3 -11   4       52.15       66.55      6.56 o 
   4 -11   4       88.01      100.31      6.79 o 
   5 -11   4      107.00      120.75      7.54 o 
   6 -11   4       81.57      106.49      8.11 o 
  -5 -10   4        3.53        3.66      6.85 o 
  -4 -10   4      100.26      102.98      7.85 o 
  -3 -10   4       38.84       49.57      6.15 o 
  -2 -10   4       78.24       78.53      6.06 o 
  -1 -10   4      714.16      719.59     14.54 o 
   0 -10   4       10.15       32.14      3.29 o 
   1 -10   4      734.51      745.02     18.43 o 
   2 -10   4        7.02       14.27      4.39 o 
   3 -10   4      217.73      223.61      7.86 o 
   4 -10   4     1144.47     1147.02     19.22 o 
   5 -10   4      110.75      136.84      7.61 o 
   6 -10   4       32.83       20.02      7.14 o 
   7 -10   4        0.84        9.05      6.73 o 
  -6  -9   4       13.13       10.53      7.42 o 
  -5  -9   4       39.99       38.22      7.07 o 
  -4  -9   4      269.13      277.20     10.56 o 
  -3  -9   4      307.34      328.08     10.39 o 
  -2  -9   4       16.97       20.48      4.36 o 
  -1  -9   4     1997.80     2087.06     33.55 o 
   0  -9   4     1753.03     1759.41     25.24 o 
   1  -9   4        3.75        5.62      4.21 o 
   2  -9   4      655.26      654.29     14.09 o 
   3  -9   4     1179.75     1143.69     19.15 o 
   4  -9   4       57.97       61.05      4.56 o 
   5  -9   4        8.08       15.10      4.89 o 
   6  -9   4       48.00       74.49      6.96 o 
   7  -9   4       37.15       41.10      7.24 o 
  -6  -8   4       57.02       60.62      7.93 o 
  -5  -8   4       92.20       94.92      7.66 o 
  -4  -8   4       10.12        4.48      5.04 o 
  -3  -8   4        4.99       -4.63      4.63 o 
  -2  -8   4     1630.97     1626.08     27.21 o 
  -1  -8   4       88.80      117.46      4.38 o 
   0  -8   4      188.79      196.45      7.18 o 
   1  -8   4     1568.99     1512.60     29.93 o 
   2  -8   4      325.30      313.91      8.78 o 
   3  -8   4        4.58       12.56      3.57 o 
   4  -8   4        8.05        9.63      3.66 o 
   5  -8   4      304.95      312.09     10.00 o 
   6  -8   4      447.70      472.69     13.10 o 
   7  -8   4        1.91        0.17      7.59 o 
   8  -8   4       66.58       73.26     10.01 o 
  -7  -7   4        2.41       20.40     19.33 o 
  -6  -7   4        5.50        1.91      6.31 o 
  -5  -7   4      343.63      318.87     11.07 o 
  -4  -7   4      962.17      985.20     19.47 o 
  -3  -7   4     1056.53     1071.28     19.83 o 
  -2  -7   4      819.77      852.31     15.83 o 
  -1  -7   4      151.19      168.76      5.62 o 
   0  -7   4      547.04      575.60     13.59 o 
   1  -7   4     1592.48     1650.20     31.65 o 
   2  -7   4       54.49       52.06      3.86 o 
   3  -7   4       47.80       51.14      5.32 o 
   4  -7   4      149.11      167.69      6.75 o 
   5  -7   4       35.56       35.07      4.81 o 
   6  -7   4     1008.13      965.62     19.52 o 
   7  -7   4      447.72      475.40     25.92 o 
   8  -7   4        0.47        5.90      9.77 o 
  -7  -6   4       30.61       35.81     17.96 o 
  -6  -6   4       95.16       97.91      7.76 o 
  -5  -6   4     1418.89     1518.33     27.36 o 
  -4  -6   4     1259.57     1276.37     23.08 o 
  -3  -6   4      266.87      264.04      8.19 o 
  -2  -6   4     1102.33     1103.46     62.31 o 
  -1  -6   4      528.54      538.58     13.03 o 
   0  -6   4     1012.06      996.27     19.95 o 
   1  -6   4      398.43      429.28     12.78 o 
   2  -6   4     2661.92     2655.76     37.49 o 
   3  -6   4     2205.28     2289.70     26.50 o 
   4  -6   4        6.92        6.01      3.26 o 
   5  -6   4     1039.53     1028.66     19.34 o 
   6  -6   4       32.74       23.02      6.11 o 
   7  -6   4       36.82       34.69     11.26 o 
   8  -6   4       65.73       70.06      7.84 o 
  -7  -5   4       39.77       44.04     17.95 o 
  -6  -5   4      473.34      502.32     28.43 o 
  -5  -5   4      103.87      110.76      6.87 o 
  -4  -5   4       42.42       34.70      8.39 o 
  -3  -5   4      278.71      311.38     18.32 o 
  -2  -5   4     2256.19     2347.54     36.58 o 
  -1  -5   4     1999.70     2004.57     35.08 o 
   0  -5   4       80.65       76.82     10.74 o 
   1  -5   4      896.30      792.78     15.98 o 
   2  -5   4      952.29      874.13     15.01 o 
   3  -5   4      545.52      591.30      8.10 o 
   5  -5   4       60.39       53.13      4.91 o 
   6  -5   4        3.79       12.05      5.57 o 
   7  -5   4      128.72      150.43      9.86 o 
   8  -5   4       30.52       45.51      7.39 o 
  -8  -4   4       15.01       13.26     17.98 o 
  -7  -4   4      226.48      207.56     22.47 o 
  -6  -4   4      135.18      166.99     12.31 o 
  -5  -4   4      113.82      114.66      6.42 o 
  -4  -4   4       11.59       12.45      6.18 o 
  -3  -4   4      970.22      975.89     16.91 o 
  -2  -4   4      612.26      630.14     11.19 o 
  -1  -4   4     1332.83     1272.23     46.19 o 
   0  -4   4     4374.47     4559.22     96.55 o 
   1  -4   4      414.98      434.36     10.65 o 
   2  -4   4     1166.81     1261.17     13.93 o 
   3  -4   4      455.50      469.78      8.25 o 
   4  -4   4       31.75       34.02      4.86 o 
   5  -4   4      263.45      248.43      9.57 o 
   6  -4   4      139.83      122.20      6.40 o 
   7  -4   4      116.65      105.29      6.25 o 
   8  -4   4        2.07       -6.03      6.03 o 
  -8  -3   4       26.11       34.66     18.56 o 
  -7  -3   4      200.67      213.23     12.78 o 
  -6  -3   4        1.80       -0.24      4.98 o 
  -5  -3   4     1132.06     1119.67     24.90 o 
  -4  -3   4      611.54      657.02     12.61 o 
  -3  -3   4      129.81      149.38      6.33 o 
  -2  -3   4      914.35      908.95     18.70 o 
   0  -3   4     2386.89     2484.57     33.19 o 
   1  -3   4      665.07      767.19      8.49 o 
   2  -3   4     5028.03     5320.25     69.39 o 
   3  -3   4     1501.98     1491.81     26.78 o 
   4  -3   4       69.48       79.92      3.96 o 
   5  -3   4      811.78      814.23     15.36 o 
   6  -3   4      730.99      707.25     13.26 o 
   7  -3   4       20.94       19.34      4.80 o 
   8  -3   4      135.81      137.54      8.57 o 
  -8  -2   4      231.02      262.32     15.27 o 
  -7  -2   4        6.73        5.23      7.41 o 
  -6  -2   4      303.23      319.90     11.14 o 
  -5  -2   4      127.63      157.24      5.03 o 
  -4  -2   4      321.18      313.90      6.90 o 
  -3  -2   4     1104.14     1237.67     17.72 o 
  -2  -2   4       86.02       78.54     11.37 o 
  -1  -2   4     7231.02     7546.44    154.04 o 
   0  -2   4     2385.94     2409.06     31.77 o 
   1  -2   4     5751.89     5813.63     75.90 o 
   2  -2   4      585.46      502.65     19.34 o 
   3  -2   4       48.45       74.34      3.06 o 
   4  -2   4     1717.18     1783.12     25.05 o 
   5  -2   4       67.23       61.71      4.08 o 
   6  -2   4      307.83      290.31     13.70 o 
   7  -2   4        9.54       18.57      5.49 o 
   8  -2   4        0.73       -2.66      7.13 o 
  -8  -1   4      549.24      593.26     17.55 o 
  -7  -1   4      100.00      101.65      9.54 o 
  -6  -1   4       41.26       45.51      8.81 o 
  -5  -1   4      100.53      102.19      4.52 o 
  -4  -1   4       53.66       65.39      3.74 o 
  -3  -1   4       21.35       18.12      1.86 o 
  -2  -1   4     2075.02     2259.00     30.56 o 
  -1  -1   4       58.88       65.78      3.13 o 
   0  -1   4     3405.68     3333.75     43.43 o 
   1  -1   4     1469.77     1448.60     19.30 o 
   2  -1   4     1343.29     1349.60     20.16 o 
   3  -1   4     3210.42     3531.00     42.17 o 
   4  -1   4       12.41       15.97      2.49 o 
   5  -1   4        0.37       -1.39      2.82 o 
   6  -1   4       47.71       39.03      4.97 o 
   7  -1   4       39.52       43.66      7.01 o 
   8  -1   4       12.49       10.67     11.25 o 
  -8   0   4        0.79       -1.39     14.77 o 
  -7   0   4       99.22       93.34      9.48 o 
  -6   0   4      141.52      148.43      7.58 o 
  -5   0   4      442.95      471.09      9.35 o 
  -4   0   4     1078.85     1181.89     14.74 o 
  -3   0   4      396.63      484.19      7.11 o 
  -2   0   4     9309.21    10033.58    118.47 o 
  -1   0   4     6221.84     6383.00     76.37 o 
   0   0   4      135.10      120.11      2.88 o 
   1   0   4     6953.67     6983.25     89.55 o 
   2   0   4      348.36      335.16      5.34 o 
   3   0   4     2079.83     2026.53     21.70 o 
   4   0   4        0.50        2.83      1.80 o 
   5   0   4      147.79      134.96      5.03 o 
   6   0   4      562.46      538.26     12.19 o 
   7   0   4       37.07       31.97      6.85 o 
   8   0   4       18.98       18.13      7.92 o 
  -8   1   4       65.50       78.18     21.56 o 
  -7   1   4       34.04       31.98      6.42 o 
  -6   1   4      559.36      574.64     12.67 o 
  -5   1   4      220.67      224.82      5.93 o 
  -4   1   4        1.97        3.55      1.98 o 
  -3   1   4      636.08      605.74      9.77 o 
  -2   1   4       66.30       72.05      2.49 o 
  -1   1   4      882.36      895.34     11.50 o 
   0   1   4      476.60      452.68      7.03 o 
   1   1   4     2241.50     2362.75     34.57 o 
   2   1   4      639.01      589.82      7.24 o 
   3   1   4       12.48       21.82      2.95 o 
   4   1   4     1898.67     1862.73     26.52 o 
   5   1   4     2615.58     2552.66     35.42 o 
   6   1   4      212.86      208.53      8.12 o 
   7   1   4      148.57      157.59      7.49 o 
   8   1   4       97.65       91.09      9.49 o 
  -8   2   4       64.49       60.94     10.25 o 
  -7   2   4       99.05       93.82      6.54 o 
  -6   2   4       42.79       42.58      4.30 o 
  -5   2   4     2851.23     2985.70     37.87 o 
  -4   2   4      256.32      233.04      6.35 o 
  -3   2   4       46.65       25.89      2.31 o 
  -2   2   4     1797.36     1840.83     22.86 o 
  -1   2   4     4873.78     4824.01     70.21 o 
   0   2   4     3107.37     2921.62     42.38 o 
   1   2   4       18.04       15.60      1.39 o 
   2   2   4       34.59       28.04      1.92 o 
   3   2   4     3185.12     3090.62     35.21 o 
   4   2   4      227.74      219.18      9.64 o 
   5   2   4      624.91      651.20     13.39 o 
   6   2   4      124.14      142.73      7.51 o 
   7   2   4       84.90       66.96      6.38 o 
   8   2   4        0.21       -4.95     17.56 o 
  -8   3   4       24.90       31.40      7.59 o 
  -7   3   4       98.09       93.02      5.92 o 
  -6   3   4     1903.37     1984.80     29.28 o 
  -5   3   4      169.60      178.13      5.57 o 
  -4   3   4      451.86      429.61      8.50 o 
  -3   3   4      720.22      787.86     10.56 o 
  -2   3   4     1505.70     1464.16     18.70 o 
  -1   3   4       43.87       30.73      2.60 o 
   0   3   4      935.08      983.11     17.57 o 
   1   3   4     9001.34     9359.56    122.67 o 
   2   3   4    12122.49    12463.21    147.79 o 
   3   3   4      616.66      583.64      9.42 o 
   4   3   4      268.22      267.05      6.54 o 
   5   3   4      683.42      660.98     17.97 o 
   6   3   4      134.87      126.26      7.38 o 
   7   3   4      173.48      164.63      8.11 o 
  -8   4   4        9.84       10.83     10.02 o 
  -7   4   4       41.94       50.80      5.42 o 
  -6   4   4       61.78       62.69      4.91 o 
  -5   4   4      403.70      402.41      8.21 o 
  -4   4   4        7.03        8.43      2.78 o 
  -3   4   4     3256.00     3191.33     39.29 o 
  -2   4   4      697.11      677.23     11.02 o 
  -1   4   4      869.25      987.85     18.80 o 
   0   4   4     2738.59     2726.37     37.17 o 
   1   4   4     7119.93     7393.65     97.81 o 
   2   4   4      107.46      103.38      4.17 o 
   3   4   4      180.33      175.60      4.94 o 
   4   4   4      540.60      541.23     10.97 o 
   5   4   4       85.51       81.81      6.37 o 
   6   4   4       67.63       60.44      7.62 o 
   7   4   4       32.15       29.17      9.56 o 
  -8   5   4       81.31       90.86      7.11 o 
  -7   5   4      319.18      310.50      9.76 o 
  -6   5   4      169.56      168.65      7.91 o 
  -5   5   4       17.43       10.31      4.15 o 
  -4   5   4     1616.01     1631.29     27.46 o 
  -3   5   4      268.68      267.97      6.58 o 
  -2   5   4      761.94      714.00     14.82 o 
  -1   5   4      755.89      727.77     13.11 o 
   0   5   4      626.98      646.53     11.96 o 
   1   5   4      345.82      413.10      8.29 o 
   2   5   4       69.27       85.90      5.45 o 
   3   5   4      364.19      338.49     14.14 o 
   4   5   4       81.00       75.99      5.11 o 
   5   5   4        6.73        5.97      5.07 o 
   6   5   4       27.21       31.48      8.78 o 
   7   5   4        1.52       11.44      9.66 o 
  -8   6   4      236.49      226.56     12.90 o 
  -7   6   4       40.19       41.81      6.59 o 
  -6   6   4      635.58      679.31     15.59 o 
  -5   6   4      171.48      179.49      7.60 o 
  -4   6   4      932.30      906.04     17.38 o 
  -3   6   4      120.22      104.47      4.53 o 
  -1   6   4      708.35      345.47     15.01 o 
   0   6   4       97.76      101.47      5.00 o 
   1   6   4      658.62      642.17     12.82 o 
   2   6   4     1319.55     1309.24     20.43 o 
   3   6   4        5.14        6.39      3.64 o 
   4   6   4      630.80      632.23     13.08 o 
   5   6   4      178.47      170.71     11.13 o 
   6   6   4       28.98       28.45      9.81 o 
  -8   7   4       23.78       26.64      7.50 o 
  -7   7   4      374.36      368.17     12.66 o 
  -6   7   4        4.54        8.45      5.16 o 
  -5   7   4      106.54      110.55      7.59 o 
  -4   7   4        5.09        6.31      3.43 o 
  -3   7   4      370.98      380.51      8.66 o 
  -2   7   4     2529.87     2461.81     38.64 o 
  -1   7   4      585.59      546.94     11.44 o 
   0   7   4     2776.21     2735.85     38.48 o 
   1   7   4      532.64      501.49     10.18 o 
   2   7   4      198.44      216.94      7.62 o 
   3   7   4      422.73      405.97     10.04 o 
   4   7   4       10.02        4.62      4.64 o 
   5   7   4       12.41        7.28      5.95 o 
   6   7   4        0.48       13.92     10.20 o 
  -7   8   4        6.64        8.27     10.72 o 
  -6   8   4       28.54       32.30      6.15 o 
  -5   8   4       14.82       11.49      5.01 o 
  -4   8   4      218.14      224.98      7.43 o 
  -3   8   4      764.32      738.63     13.55 o 
  -2   8   4       13.68       17.11      3.85 o 
  -1   8   4     1434.33     1395.59     23.87 o 
   0   8   4      152.18      153.28      5.83 o 
   1   8   4       70.70       57.17      4.59 o 
   2   8   4      181.07      164.71      6.73 o 
   3   8   4       20.27       13.40      4.70 o 
   4   8   4       56.29       63.80      6.15 o 
   5   8   4       26.33       23.41      6.80 o 
  -7   9   4       13.18       15.15      7.58 o 
  -6   9   4       27.50       32.89      6.61 o 
  -5   9   4      163.20      167.72      8.56 o 
  -4   9   4       21.10       20.99      4.36 o 
  -3   9   4      621.35      606.10     13.08 o 
  -2   9   4      122.14      131.41      6.59 o 
  -1   9   4        2.21        9.16      4.00 o 
   0   9   4       75.07       78.43      4.97 o 
   1   9   4      133.94      130.11      6.65 o 
   2   9   4      443.09      438.62     16.91 o 
   3   9   4      115.54      121.75      7.01 o 
   4   9   4      124.30      118.50     12.26 o 
   5   9   4      191.10      184.10     10.34 o 
  -6  10   4       46.43       38.48      7.13 o 
  -5  10   4       27.97       21.87      6.08 o 
  -4  10   4      202.77      202.99      7.79 o 
  -3  10   4       45.11       47.66      5.16 o 
  -2  10   4       22.71       15.79      4.80 o 
  -1  10   4        1.95        5.40      4.54 o 
   0  10   4       13.47       15.31      4.73 o 
   1  10   4      376.40      375.94     10.11 o 
   2  10   4        3.67        0.82      4.87 o 
   3  10   4      781.11      763.20     17.82 o 
   4  10   4       69.22       73.73      8.17 o 
  -5  11   4        2.62       11.12      6.46 o 
  -4  11   4       34.67       32.52      5.32 o 
  -3  11   4       27.33       29.32      5.33 o 
  -2  11   4      224.38      221.71      9.15 o 
  -1  11   4      879.74      876.56     18.28 o 
   0  11   4      254.65      240.08      9.66 o 
   1  11   4      150.19      150.35      7.47 o 
   2  11   4      325.57      336.20     10.84 o 
   3  11   4        2.83        3.22      8.22 o 
  -4  12   4        2.16        7.42      6.56 o 
  -3  12   4       10.04        9.20      5.41 o 
  -2  12   4      231.70      242.43     15.06 o 
  -1  12   4        0.65        5.19      5.68 o 
   0  12   4      636.10      638.17     15.85 o 
   1  12   4      108.85      118.81      8.25 o 
   0 -14   5      105.65      117.22     16.67 o 
   1 -14   5      278.63      286.99     12.25 o 
   2 -14   5       31.07       46.22      8.98 o 
  -2 -13   5       94.46       86.10     12.56 o 
  -1 -13   5        2.32        2.23      4.87 o 
   0 -13   5      101.46      114.59      6.61 o 
   1 -13   5        6.12       16.10      8.95 o 
   2 -13   5       44.35       62.41      8.58 o 
   3 -13   5       12.96       25.11      6.84 o 
   4 -13   5      544.22      626.98     13.61 o 
  -3 -12   5        5.44        7.78      6.10 o 
  -2 -12   5       25.02       19.34      5.62 o 
  -1 -12   5       57.29       58.94      5.59 o 
   0 -12   5       34.17       40.27      4.42 o 
   1 -12   5        2.20        5.48      4.99 o 
   2 -12   5       70.94       99.16      7.35 o 
   3 -12   5       25.18       69.94      8.06 o 
   4 -12   5        2.52       10.13      4.97 o 
   5 -12   5      349.64      332.86     11.63 o 
  -4 -11   5       61.14       66.40     11.42 o 
  -3 -11   5       18.52       25.43      6.16 o 
  -2 -11   5      240.27      241.65     11.36 o 
  -1 -11   5       38.21       59.29      5.10 o 
   0 -11   5     1958.63     1965.12     31.91 o 
   1 -11   5     2356.50     2391.00     46.65 o 
   2 -11   5        5.00       28.19      5.20 o 
   3 -11   5      199.82      198.65      8.93 o 
   4 -11   5      329.14      337.65     14.99 o 
   5 -11   5       87.41       93.10      7.06 o 
   6 -11   5      223.92      259.29     19.89 o 
  -5 -10   5      168.83      158.80      9.73 o 
  -4 -10   5      460.61      462.06     13.59 o 
  -3 -10   5     1171.12     1195.87     27.83 o 
  -2 -10   5        1.90        0.74      4.21 o 
  -1 -10   5      717.19      765.09     15.08 o 
   0 -10   5      618.75      644.59     12.63 o 
   1 -10   5       29.15       47.80      5.75 o 
   2 -10   5       56.24       55.53      5.32 o 
   3 -10   5      146.56      147.76      7.54 o 
   4 -10   5      210.28      245.68      7.96 o 
   5 -10   5      133.21      165.89      8.14 o 
   6 -10   5      109.84      112.09      7.98 o 
   7 -10   5      221.84      210.30     10.69 o 
  -6  -9   5      287.16      306.74     16.32 o 
  -5  -9   5      171.54      194.23     20.19 o 
  -4  -9   5       66.76       70.90      6.79 o 
  -3  -9   5      204.16      202.95      8.48 o 
  -2  -9   5      934.30      952.79     18.01 o 
  -1  -9   5      956.10      986.47     17.81 o 
   0  -9   5      478.33      479.50      8.89 o 
   1  -9   5        6.87       11.51      4.43 o 
   2  -9   5      415.83      425.61     10.24 o 
   3  -9   5     3034.19     3071.17     44.36 o 
   4  -9   5      217.83      211.55      7.89 o 
   5  -9   5       40.84       38.06      5.41 o 
   6  -9   5      131.16      134.97      8.13 o 
   7  -9   5      110.23      106.65      9.84 o 
  -6  -8   5      702.27      757.67     24.12 o 
  -5  -8   5       29.45       17.08      6.21 o 
  -4  -8   5       17.29       21.83      6.31 o 
  -3  -8   5      131.25      140.18      7.86 o 
  -2  -8   5      589.00      585.34     12.48 o 
  -1  -8   5      227.83      226.36      9.18 o 
   0  -8   5       24.16       27.86      4.24 o 
   1  -8   5      427.78      416.41     11.54 o 
   2  -8   5     1184.11     1167.86     18.74 o 
   3  -8   5      932.77      914.57     12.23 o 
   4  -8   5       95.81      129.24      6.00 o 
   5  -8   5      271.93      285.23     11.38 o 
   6  -8   5      195.15      204.02      9.04 o 
   7  -8   5       82.83       87.65      9.11 o 
   8  -8   5        4.13       -4.01     11.25 o 
  -7  -7   5       72.80       68.08     21.05 o 
  -6  -7   5        3.82       12.91      6.44 o 
  -5  -7   5       42.58       39.12      6.20 o 
  -4  -7   5       22.07       23.94      5.67 o 
  -3  -7   5     1067.50     1052.39     19.46 o 
  -2  -7   5      799.87      822.88     18.27 o 
  -1  -7   5       84.22       88.57      6.55 o 
   0  -7   5     4246.96     4296.47     76.97 o 
   1  -7   5      473.89      506.81     12.24 o 
   2  -7   5      443.89      424.47      8.64 o 
   3  -7   5      289.63      306.72      5.07 o 
   4  -7   5      555.01      592.95     12.64 o 
   5  -7   5      320.75      324.63      9.86 o 
   6  -7   5       11.69       16.50      6.21 o 
   7  -7   5       11.12       14.48      7.29 o 
   8  -7   5      161.96      165.76      9.90 o 
  -7  -6   5      138.15      114.45     21.05 o 
  -6  -6   5        1.16        3.19      5.97 o 
  -5  -6   5        6.63        8.20      7.27 o 
  -4  -6   5      799.78      760.98     15.83 o 
  -3  -6   5       54.09       53.04      5.36 o 
  -1  -6   5     3490.53     3648.31     48.83 o 
   0  -6   5       33.46       41.68      4.50 o 
   1  -6   5      742.74      739.21     14.91 o 
   2  -6   5      147.95      117.32      3.79 o 
   3  -6   5       94.33       99.57      3.11 o 
   4  -6   5      532.83      570.18     12.13 o 
   5  -6   5       11.11       13.36      6.60 o 
   6  -6   5      467.82      453.01     14.14 o 
   7  -6   5      263.20      260.71     12.82 o 
   8  -6   5       62.05       67.65      7.90 o 
  -7  -5   5       39.26       67.95     18.24 o 
  -6  -5   5      532.85      568.13     15.54 o 
  -5  -5   5       96.80      120.46      7.03 o 
  -4  -5   5      396.38      416.66     10.63 o 
  -3  -5   5     1057.19     1016.56     21.36 o 
  -2  -5   5      335.15      368.95      7.80 o 
  -1  -5   5      163.01      188.68      4.86 o 
   0  -5   5       81.73       66.59      6.78 o 
   1  -5   5     1424.02     1466.64     25.46 o 
   2  -5   5     1530.97     1555.02     16.99 o 
   3  -5   5       66.18       72.60      2.39 o 
   4  -5   5      132.51      128.92      7.02 o 
   5  -5   5      355.12      339.61     14.30 o 
   6  -5   5       25.70       23.46      5.91 o 
   7  -5   5      336.39      328.54     13.50 o 
   8  -5   5       96.84      117.70     10.24 o 
  -8  -4   5       63.64       46.53     19.40 o 
  -7  -4   5      342.04      340.42     26.63 o 
  -6  -4   5      350.94      360.69     17.18 o 
  -5  -4   5      128.75      161.41      8.59 o 
  -4  -4   5     1673.33     1709.17     33.31 o 
  -3  -4   5      985.96     1067.65     21.68 o 
  -2  -4   5       11.57        8.08      2.93 o 
  -1  -4   5     1210.57     1282.02     20.15 o 
   0  -4   5     4907.01     5283.05     63.10 o 
   1  -4   5      631.89      544.79      8.39 o 
   2  -4   5     1262.47     1243.52     14.66 o 
   3  -4   5     1713.87     1714.72     27.38 o 
   4  -4   5      552.93      525.75     15.28 o 
   5  -4   5        9.78       11.70      4.57 o 
   6  -4   5       21.31       19.48      5.55 o 
   7  -4   5       48.21       54.08      5.40 o 
   8  -4   5       64.42       68.01     11.09 o 
  -8  -3   5       25.17        6.68     17.52 o 
  -7  -3   5      293.38      260.03     13.80 o 
  -6  -3   5       18.35       23.62      5.37 o 
  -5  -3   5      127.48      137.53     11.08 o 
  -4  -3   5      629.03      728.59     15.28 o 
  -3  -3   5       27.17       33.91      2.21 o 
  -2  -3   5     5052.25     5614.52    117.60 o 
   0  -3   5     1220.42     1345.58     18.24 o 
   1  -3   5      674.48      621.28      9.07 o 
   2  -3   5       18.94       18.14      1.69 o 
   3  -3   5      596.76      702.19     10.96 o 
   4  -3   5       16.93       21.45      2.86 o 
   5  -3   5       96.45      111.48      6.26 o 
   6  -3   5      114.20      113.50      6.41 o 
   7  -3   5        4.97        6.44      6.09 o 
   8  -3   5       25.25       21.88      6.60 o 
  -8  -2   5       17.74       21.67      9.25 o 
  -7  -2   5        1.21       -4.45      7.94 o 
  -6  -2   5       61.15       85.40      6.64 o 
  -5  -2   5      834.50      921.30     17.07 o 
  -4  -2   5        7.77        7.08      2.22 o 
  -3  -2   5     2182.56     2329.12     31.69 o 
  -2  -2   5      804.65      783.19     15.34 o 
  -1  -2   5     6275.32     6817.30    139.76 o 
   0  -2   5    15408.05    15919.50    268.24 o 
   1  -2   5      217.40      207.25      4.41 o 
   2  -2   5     1258.50     1403.25     25.67 o 
   3  -2   5       22.25       24.51      2.80 o 
   4  -2   5     1322.33     1331.80     21.92 o 
   5  -2   5      565.47      548.91     11.97 o 
   6  -2   5      226.73      195.04      8.08 o 
   7  -2   5      532.28      510.70     13.28 o 
   8  -2   5        5.52        1.64      7.51 o 
  -8  -1   5       97.78       89.13     10.89 o 
  -7  -1   5       22.53       40.43      8.20 o 
  -6  -1   5        2.51        5.29      4.89 o 
  -5  -1   5     1289.14     1377.67     25.08 o 
  -4  -1   5     3058.64     3068.88     47.35 o 
  -3  -1   5     1302.77     1475.16     18.85 o 
  -2  -1   5        2.91        1.61      1.15 o 
  -1  -1   5     4814.96     4814.94     56.19 o 
   0  -1   5     2059.69     2152.98     28.32 o 
   1  -1   5      539.27      522.13      6.51 o 
   2  -1   5      442.97      431.79      5.87 o 
   3  -1   5     2516.87     2496.88     30.39 o 
   4  -1   5      438.55      438.52      8.34 o 
   5  -1   5      866.11      814.92     13.41 o 
   6  -1   5     2550.36     2387.74     38.49 o 
   7  -1   5       12.08        4.01      9.07 o 
   8  -1   5       38.68       40.06      8.27 o 
  -8   0   5      196.98      231.05     13.88 o 
  -7   0   5        0.09        8.78      7.42 o 
  -6   0   5       35.78       34.38      4.50 o 
  -5   0   5       47.07       42.05      3.17 o 
  -4   0   5       14.16       22.95      2.13 o 
  -3   0   5      825.40      849.58     12.84 o 
  -2   0   5      386.10      404.91      6.19 o 
  -1   0   5      642.16      617.05      8.15 o 
   0   0   5        9.21        8.48      1.53 o 
   1   0   5     3751.94     3811.18     49.47 o 
   2   0   5     2848.42     2662.07     39.05 o 
   3   0   5      157.26      154.37      4.39 o 
   4   0   5      561.84      540.07      8.84 o 
   5   0   5      919.36      892.22     14.70 o 
   6   0   5       45.09       44.04      6.67 o 
   7   0   5      378.43      354.64     13.24 o 
   8   0   5        1.14        1.17      7.69 o 
  -8   1   5      500.72      500.02     36.45 o 
  -7   1   5      420.73      398.07     16.40 o 
  -6   1   5       44.10       35.22      4.09 o 
  -5   1   5      490.01      502.83      8.97 o 
  -4   1   5      155.66      163.55      4.70 o 
  -3   1   5     1302.40     1278.63     18.45 o 
  -2   1   5      685.33      575.43     18.17 o 
  -1   1   5      111.55      117.50      3.19 o 
   0   1   5      658.47      550.47      8.50 o 
   1   1   5       85.81      115.72      2.97 o 
   2   1   5      157.75      156.69      4.41 o 
   3   1   5     1462.64     1409.30     17.04 o 
   4   1   5      173.47      158.71      5.31 o 
   5   1   5        8.41        9.03      4.49 o 
   6   1   5       42.04       43.42      5.08 o 
   7   1   5       18.81       18.49      5.44 o 
   8   1   5       52.36       53.35      8.95 o 
  -8   2   5        0.82       -3.51      8.67 o 
  -7   2   5        2.77       -0.65      4.93 o 
  -6   2   5      837.78      842.99     14.88 o 
  -5   2   5        9.73       11.91      2.88 o 
  -4   2   5     1537.94     1626.97     23.59 o 
  -3   2   5      390.90      396.98     11.93 o 
  -2   2   5      629.04      631.67      9.04 o 
  -1   2   5    12978.48    12858.54    215.57 o 
   0   2   5      836.47      839.24     15.96 o 
   1   2   5       29.70       26.08      3.48 o 
   2   2   5     5354.83     5468.43     56.41 o 
   3   2   5     1470.86     1476.97     16.78 o 
   4   2   5      314.71      300.78      6.21 o 
   5   2   5       16.89       16.80      4.23 o 
   6   2   5       56.98       62.46      5.72 o 
   7   2   5      155.87      159.28      8.04 o 
   8   2   5       95.76       84.34     12.79 o 
  -8   3   5      155.92      164.90     12.94 o 
  -7   3   5      257.19      256.70      8.85 o 
  -6   3   5      282.31      313.14      8.73 o 
  -5   3   5      140.73      176.09      8.09 o 
  -4   3   5        3.29        1.21      2.56 o 
  -3   3   5      907.74      900.34     11.93 o 
  -2   3   5     2041.27     2022.58     25.34 o 
  -1   3   5        9.34       10.83      1.82 o 
   0   3   5      473.50      544.50     10.10 o 
   1   3   5     1512.28     1395.84     19.68 o 
   2   3   5     1530.18     1505.58     19.76 o 
   3   3   5      516.27      491.01      7.88 o 
   4   3   5       13.81       13.09      2.81 o 
   5   3   5     1067.87     1045.43     19.32 o 
   6   3   5       47.79       41.89      5.72 o 
   7   3   5      194.27      182.80      9.65 o 
  -8   4   5       49.26       47.54      6.37 o 
  -7   4   5      481.25      510.11     18.32 o 
  -6   4   5       36.22       40.18      4.66 o 
  -5   4   5       16.78       26.97      3.70 o 
  -4   4   5      940.24      908.35     14.95 o 
  -3   4   5       67.41       73.42      3.31 o 
  -2   4   5     3381.73     3489.14     42.69 o 
  -1   4   5       12.62        8.93      1.93 o 
   0   4   5     2133.63     2124.71     28.94 o 
   1   4   5     3982.78     3854.84     52.23 o 
   2   4   5       13.96       18.52      2.85 o 
   3   4   5       15.34       11.10      2.59 o 
   4   4   5      434.40      424.40      7.93 o 
   5   4   5       11.96       12.14      4.45 o 
   6   4   5       28.74       27.32      7.07 o 
   7   4   5       11.34        1.62      8.99 o 
  -8   5   5        2.38        2.66      5.76 o 
  -7   5   5        6.41       11.16      4.96 o 
  -6   5   5       40.30       44.63      4.87 o 
  -5   5   5      757.53      677.59     17.17 o 
  -4   5   5      143.95      118.51      7.42 o 
  -3   5   5     1206.79     1204.91     22.04 o 
  -2   5   5     1370.40     1332.50     21.29 o 
  -1   5   5     1186.77     1114.85     16.47 o 
   0   5   5      797.43      761.04     13.85 o 
   1   5   5     1404.60     1399.50     21.06 o 
   2   5   5      446.58      401.15      8.76 o 
   3   5   5       34.16       26.03      3.89 o 
   4   5   5      113.25      105.66      5.78 o 
   5   5   5       23.51       17.88      6.62 o 
   6   5   5      137.46      131.69     11.87 o 
   7   5   5      170.04      157.17     13.18 o 
  -8   6   5        8.65       12.81      7.07 o 
  -7   6   5       42.57       43.95      7.06 o 
  -6   6   5       16.63       22.26      5.44 o 
  -5   6   5      268.34      235.14      8.75 o 
  -4   6   5      151.70      144.83      5.79 o 
  -3   6   5      733.10      708.57     12.66 o 
  -2   6   5     1544.62     1489.23     28.29 o 
  -1   6   5       14.79       15.94      3.36 o 
   0   6   5      308.23      272.27      7.46 o 
   1   6   5      361.06      339.92      8.11 o 
   2   6   5        5.50        7.63      3.44 o 
   3   6   5       24.17       26.74      4.25 o 
   4   6   5       96.86       94.78      5.99 o 
   5   6   5      217.46      238.68     21.46 o 
   6   6   5        2.73        0.00      9.30 o 
  -8   7   5      116.63      119.36      9.40 o 
  -7   7   5        9.29        7.10      6.39 o 
  -6   7   5      204.19      184.45      8.91 o 
  -5   7   5       37.18       23.67      5.28 o 
  -4   7   5      236.21      220.68      7.30 o 
  -3   7   5     1002.49      952.63     16.04 o 
  -2   7   5     1016.48      998.55     18.13 o 
  -1   7   5     1409.38     1359.94     23.22 o 
   0   7   5      916.70      901.39     16.77 o 
   1   7   5        3.81       -1.30      3.18 o 
   2   7   5        1.03       -0.35      3.59 o 
   3   7   5      518.33      490.17     14.22 o 
   4   7   5      689.14      635.93     13.79 o 
   5   7   5       32.82       27.96      6.76 o 
   6   7   5       29.25       10.79     10.36 o 
  -7   8   5      116.15      124.93      9.95 o 
  -6   8   5      266.09      292.54     11.08 o 
  -5   8   5      282.90      261.38     10.02 o 
  -4   8   5       62.17       55.69      4.83 o 
  -3   8   5      174.40      177.66      6.74 o 
  -2   8   5     1052.18      988.00     18.54 o 
  -1   8   5     1212.79     1186.96     24.67 o 
   0   8   5       80.98       88.12      5.50 o 
   1   8   5        8.12       17.42      4.20 o 
   2   8   5      559.14      590.85     17.73 o 
   3   8   5      331.86      341.89      9.99 o 
   4   8   5      154.94      153.81      7.84 o 
   5   8   5      230.68      249.00     16.29 o 
  -7   9   5       16.75       24.71      7.30 o 
  -6   9   5        3.09        6.63      6.98 o 
  -5   9   5       21.90       26.21      5.97 o 
  -4   9   5        0.96        8.36      4.29 o 
  -3   9   5      306.62      302.09      8.94 o 
  -2   9   5      633.78      621.08     13.90 o 
  -1   9   5       45.75       44.13      5.72 o 
   0   9   5      580.98      576.33     15.19 o 
   1   9   5      756.10      751.43     16.34 o 
   2   9   5       13.32       10.47      4.75 o 
   3   9   5       85.41       81.41      8.40 o 
   4   9   5      118.06      129.70      8.90 o 
  -6  10   5      156.52      127.73     10.31 o 
  -5  10   5       13.30       20.27      6.31 o 
  -4  10   5      620.99      614.33     13.32 o 
  -3  10   5     1009.31      963.22     17.57 o 
  -2  10   5       40.86       45.19      5.61 o 
  -1  10   5      181.17      182.33     10.23 o 
   0  10   5      393.32      389.28     12.72 o 
   1  10   5       68.74       54.84      6.16 o 
   2  10   5       32.04       34.97      5.69 o 
   3  10   5       13.84       18.52      6.04 o 
   4  10   5       32.59       33.50     18.02 o 
  -5  11   5       80.51       92.19      8.19 o 
  -4  11   5      157.07      145.71      7.58 o 
  -3  11   5       50.88       43.59      5.78 o 
  -2  11   5        6.12        9.30      5.41 o 
  -1  11   5       13.82       20.00      5.58 o 
   0  11   5       26.18       27.27      5.98 o 
   1  11   5       21.81       18.57      6.05 o 
   2  11   5       48.76       54.56      8.00 o 
  -4  12   5       21.31       16.72      7.03 o 
  -3  12   5       15.79        9.75      5.66 o 
  -2  12   5       42.98       34.10      6.45 o 
  -1  12   5       32.13       37.96      7.55 o 
   0  12   5       15.99       17.98      6.38 o 
   1  12   5       26.22       28.34      8.49 o 
   0 -14   6        1.66        8.12      4.88 o 
   1 -14   6       65.43       75.31      7.30 o 
   2 -14   6      297.14      327.03     25.69 o 
  -2 -13   6       14.18        7.06      8.28 o 
  -1 -13   6       90.33       93.21      6.49 o 
   0 -13   6      108.69      122.33      8.61 o 
   1 -13   6       95.69      101.84      6.52 o 
   2 -13   6       95.38       92.67      9.08 o 
   3 -13   6      252.93      300.19     11.82 o 
   4 -13   6      109.97      148.49     11.77 o 
  -3 -12   6        2.40        2.80      6.00 o 
  -2 -12   6      578.49      611.57     14.61 o 
  -1 -12   6      186.82      201.09      8.18 o 
   0 -12   6        6.24        7.36      3.80 o 
   1 -12   6        3.10       14.55      8.01 o 
   2 -12   6      414.78      426.69     11.36 o 
   3 -12   6      395.57      435.48     15.50 o 
   4 -12   6       99.59      111.12      7.19 o 
   5 -12   6       20.07       27.53      6.06 o 
  -4 -11   6       23.28       18.42      6.77 o 
  -3 -11   6      605.79      632.68     15.40 o 
  -2 -11   6      185.44      199.63      8.38 o 
  -1 -11   6        0.24        3.96      4.10 o 
   0 -11   6      129.89      150.36      5.95 o 
   1 -11   6      156.84      241.11     13.44 o 
   2 -11   6       98.80       98.50     10.18 o 
   3 -11   6       21.49       36.03      6.10 o 
   4 -11   6      471.39      494.37     11.33 o 
   5 -11   6      172.74      193.98      9.14 o 
   6 -11   6       57.68       59.92      7.31 o 
  -5 -10   6      328.67      336.18     13.87 o 
  -4 -10   6      521.64      540.13     14.73 o 
  -3 -10   6       22.87       43.53      6.00 o 
  -2 -10   6       58.77       55.70      5.34 o 
  -1 -10   6       36.75       47.49      5.13 o 
   0 -10   6     1685.88     1652.51     26.88 o 
   1 -10   6      450.77      432.62     13.06 o 
   2 -10   6        5.89       10.50      3.93 o 
   3 -10   6      621.62      602.22     14.21 o 
   4 -10   6      211.07      230.63      8.51 o 
   5 -10   6       17.96       17.51      5.44 o 
   6 -10   6        2.58       -0.08      5.82 o 
   7 -10   6       39.73       25.56      8.53 o 
  -6  -9   6       44.01       50.97     10.23 o 
  -5  -9   6      628.57      635.46     18.09 o 
  -4  -9   6       83.58       78.45      7.34 o 
  -3  -9   6       92.41       98.12      6.52 o 
  -2  -9   6        9.66       21.75      5.21 o 
  -1  -9   6     1887.11     1869.82     30.25 o 
   0  -9   6       62.80       64.10      3.90 o 
   1  -9   6     1769.18     1783.20     34.98 o 
   2  -9   6     1781.52     1861.27     30.00 o 
   3  -9   6       47.05       59.17     10.27 o 
   4  -9   6      252.38      234.05      8.26 o 
   5  -9   6        4.07       10.90      4.87 o 
   6  -9   6       90.37       97.84      7.55 o 
   7  -9   6      356.65      406.41     15.30 o 
  -6  -8   6      357.88      397.23     13.92 o 
  -5  -8   6      216.70      224.41     14.72 o 
  -4  -8   6        9.47       10.92      5.35 o 
  -3  -8   6     1744.05     1727.48     29.50 o 
  -2  -8   6      680.83      680.08     16.32 o 
  -1  -8   6      266.05      261.84      8.90 o 
   0  -8   6     1319.03     1345.30     19.25 o 
   1  -8   6      468.32      519.30     11.25 o 
   2  -8   6       40.50       64.05      4.00 o 
   3  -8   6        3.65        5.21      2.17 o 
   4  -8   6        6.20        2.98      5.54 o 
   5  -8   6      490.23      490.34     12.31 o 
   6  -8   6       44.86       61.82      8.53 o 
   7  -8   6       91.26       84.69      9.04 o 
  -7  -7   6       58.36       52.84     19.28 o 
  -6  -7   6      122.07      112.60      8.53 o 
  -5  -7   6       10.15       10.99      5.67 o 
  -4  -7   6      725.48      773.74     16.43 o 
  -3  -7   6       39.14       36.77      7.97 o 
  -2  -7   6      130.33      135.33      6.68 o 
  -1  -7   6     2842.88     2944.41     52.81 o 
   0  -7   6      310.65      292.49      8.24 o 
   1  -7   6     1216.83     1186.84     20.25 o 
   2  -7   6      347.28      357.32      8.64 o 
   3  -7   6     2037.43     1994.29     27.90 o 
   4  -7   6      853.61      806.02     15.67 o 
   5  -7   6      909.04      869.85     17.41 o 
   6  -7   6       45.68       43.49      9.85 o 
   7  -7   6       57.25       47.61      6.69 o 
   8  -7   6      189.01      178.89      9.98 o 
  -7  -6   6       19.94      -13.46     16.22 o 
  -6  -6   6      121.87      133.87      8.61 o 
  -5  -6   6       69.07       79.07      6.58 o 
  -4  -6   6       35.02       35.70      4.94 o 
  -3  -6   6       71.68       74.89     11.67 o 
  -1  -6   6      212.59      207.63      6.86 o 
   0  -6   6        5.10        2.01      0.93 o 
   1  -6   6     1033.29      992.05     15.24 o 
   2  -6   6     2161.91     2156.03     27.60 o 
   3  -6   6        1.47        1.05      2.35 o 
   4  -6   6     2469.24     2507.19     39.76 o 
   5  -6   6      587.71      600.75     15.35 o 
   6  -6   6        1.30        0.74      4.54 o 
   7  -6   6       30.68       39.77      6.39 o 
   8  -6   6        0.46        7.36      8.38 o 
  -7  -5   6       86.23       99.57     20.26 o 
  -6  -5   6      217.77      227.28     10.01 o 
  -5  -5   6      324.46      309.20     14.51 o 
  -4  -5   6      115.79      120.56      7.37 o 
  -3  -5   6      347.99      348.32     10.42 o 
  -2  -5   6     1443.53     1437.91     27.46 o 
  -1  -5   6      812.42      907.21     14.63 o 
   0  -5   6     1207.14     1122.48     14.34 o 
   1  -5   6     4995.96     5325.78     70.97 o 
   2  -5   6       33.63       27.58      1.53 o 
   3  -5   6       12.64       10.15      2.15 o 
   4  -5   6      139.30      138.74      6.61 o 
   5  -5   6      274.19      270.28     10.23 o 
   6  -5   6        0.72        2.95      4.68 o 
   7  -5   6       99.04       92.72      8.61 o 
   8  -5   6       16.66       11.48      8.06 o 
  -8  -4   6        8.77        1.08     17.21 o 
  -7  -4   6       18.92       11.79     15.48 o 
  -6  -4   6      108.41      113.65     11.27 o 
  -5  -4   6      298.31      321.57     12.39 o 
  -4  -4   6     1737.02     1687.74     33.07 o 
  -3  -4   6      423.27      401.97     10.78 o 
  -2  -4   6     3515.12     3584.09     68.84 o 
  -1  -4   6     1309.96     1160.64     67.80 o 
   0  -4   6     2340.60     2472.97     27.69 o 
   1  -4   6     1876.03     1966.55     23.85 o 
   2  -4   6      116.59       99.39      2.86 o 
   3  -4   6      115.99      100.84      4.87 o 
   4  -4   6      668.46      690.11     14.93 o 
   5  -4   6      121.24      112.44      6.23 o 
   6  -4   6      370.57      371.32     12.76 o 
   7  -4   6      124.30      101.54      7.14 o 
   8  -4   6      136.20      139.66      8.84 o 
  -8  -3   6      125.51      119.45     22.34 o 
  -7  -3   6      306.32      309.01     14.58 o 
  -6  -3   6      246.01      256.90     10.59 o 
  -5  -3   6     2331.02     2423.55     38.59 o 
  -4  -3   6      132.67      147.59      5.68 o 
  -3  -3   6     2481.47     2544.60     38.75 o 
  -2  -3   6     1236.24     1201.71     22.65 o 
  -1  -3   6      305.88      343.75      6.63 o 
   0  -3   6     1083.94     1168.31     17.67 o 
   1  -3   6      448.71      388.64      6.28 o 
   2  -3   6     3735.02     3581.26     53.95 o 
   3  -3   6      937.13      903.48     13.44 o 
   4  -3   6     1409.05     1402.48     25.98 o 
   5  -3   6      288.56      291.13      8.71 o 
   6  -3   6       50.03       48.29      6.29 o 
   7  -3   6      602.41      574.75     14.18 o 
   8  -3   6       29.26       35.17     11.18 o 
  -8  -2   6       16.09       15.15      9.12 o 
  -7  -2   6      340.91      364.62     15.88 o 
  -6  -2   6      554.55      622.60     15.97 o 
  -5  -2   6      191.15      199.10      7.38 o 
  -4  -2   6      393.13      396.47      7.86 o 
  -3  -2   6     1171.11     1257.30     18.52 o 
  -2  -2   6     1371.38     1388.16     55.82 o 
  -1  -2   6     6081.87     6540.00    133.58 o 
   0  -2   6       90.13      118.92      4.01 o 
   1  -2   6     3411.06     3468.20     52.04 o 
   2  -2   6      248.46      251.12      4.39 o 
   3  -2   6     3463.32     3423.29     45.29 o 
   4  -2   6      872.42      875.31     28.07 o 
   5  -2   6      499.49      460.68     11.62 o 
   6  -2   6      135.48      147.80      7.14 o 
   7  -2   6        1.90        3.50      5.38 o 
   8  -2   6      273.28      271.80     15.66 o 
  -8  -1   6      101.42      112.34     17.84 o 
  -7  -1   6        1.82       -7.12     14.90 o 
  -6  -1   6      178.70      192.98      8.79 o 
  -5  -1   6       63.37       66.98      5.45 o 
  -4  -1   6       10.15        7.25      2.39 o 
  -3  -1   6      753.34      856.60     10.83 o 
  -2  -1   6     2176.38     2207.40     33.61 o 
  -1  -1   6     2603.79     2617.66     34.20 o 
   0  -1   6     1999.43     1930.36     21.81 o 
   1  -1   6      547.37      529.33     10.33 o 
   2  -1   6     3118.57     3225.02     39.05 o 
   3  -1   6     2091.83     2207.16     37.08 o 
   4  -1   6       12.26       16.59      2.67 o 
   5  -1   6       39.84       21.09      4.15 o 
   6  -1   6       50.50       69.92      8.79 o 
   7  -1   6      239.08      223.32     10.96 o 
   8  -1   6      209.77      212.05     11.90 o 
  -8   0   6       53.49       83.15     10.66 o 
  -7   0   6        4.28       -0.44     10.81 o 
  -6   0   6      808.19      820.95     18.92 o 
  -5   0   6     1977.06     2052.19     26.83 o 
  -4   0   6     1430.65     1599.19     21.00 o 
  -3   0   6     2275.52     2420.22     33.07 o 
  -2   0   6     1041.00      952.90     11.61 o 
  -1   0   6      393.06      382.87      7.49 o 
   0   0   6     1720.79     1722.23     21.41 o 
   1   0   6      833.90      796.55     10.56 o 
   2   0   6       16.78       10.54      1.69 o 
   3   0   6      143.63      156.02      4.30 o 
   4   0   6      127.67      122.02      7.81 o 
   5   0   6      866.37      859.89     14.43 o 
   6   0   6      222.10      210.64      8.14 o 
   7   0   6       23.41       25.24      7.08 o 
   8   0   6      112.58       93.46     10.08 o 
  -8   1   6       89.31      107.37     11.41 o 
  -7   1   6      128.18      143.35     10.88 o 
  -6   1   6      921.57      969.85     14.90 o 
  -5   1   6      521.67      501.05      9.04 o 
  -4   1   6     2413.64     2524.38     35.08 o 
  -3   1   6      121.28       99.60      3.25 o 
  -2   1   6       96.44      102.84      3.91 o 
  -1   1   6      127.81      147.87      3.75 o 
   0   1   6     3892.12     3879.38     46.11 o 
   1   1   6     4578.12     4635.00     50.64 o 
   2   1   6      606.88      649.99      9.31 o 
   3   1   6      775.11      774.63     12.34 o 
   4   1   6      838.73      760.49     20.19 o 
   5   1   6       32.33       34.04      4.33 o 
   6   1   6       31.36       31.00      5.11 o 
   7   1   6       72.84       70.86      8.21 o 
   8   1   6      117.33       92.21     10.15 o 
  -8   2   6       92.53      110.30     11.66 o 
  -7   2   6       95.57       94.34      7.78 o 
  -6   2   6      452.95      458.89     10.24 o 
  -5   2   6      422.39      430.09      8.39 o 
  -4   2   6       33.98       33.47      3.15 o 
  -3   2   6      376.09      403.32      9.29 o 
  -2   2   6       88.96      113.13      3.22 o 
  -1   2   6     3653.93     3496.33     96.32 o 
   0   2   6     1800.00     1718.10     30.86 o 
   1   2   6     1668.21     1564.92     23.89 o 
   2   2   6     5357.67     5314.73     58.31 o 
   3   2   6       52.28       44.50      2.94 o 
   4   2   6     1229.65     1225.26     18.83 o 
   5   2   6        3.96        7.51      4.17 o 
   6   2   6       14.61       14.67      8.69 o 
   7   2   6       23.75       11.34      5.92 o 
  -8   3   6       53.94       75.20     16.43 o 
  -7   3   6      451.62      473.07     11.37 o 
  -6   3   6      123.87      122.88      5.89 o 
  -5   3   6      251.52      229.70      6.66 o 
  -4   3   6       52.31       39.89      3.45 o 
  -3   3   6      443.99      428.53      7.30 o 
  -2   3   6     2401.41     2268.32     28.42 o 
  -1   3   6       89.66       86.59      3.61 o 
   0   3   6      851.03      802.35     13.57 o 
   1   3   6     1853.93     1735.15     24.23 o 
   2   3   6      657.37      676.39     10.19 o 
   3   3   6      385.44      383.00     10.16 o 
   4   3   6      751.40      722.83     10.88 o 
   5   3   6      248.28      234.33     10.95 o 
   6   3   6       75.06       61.01      6.13 o 
   7   3   6       81.76       71.92      6.98 o 
  -8   4   6        2.44        9.45      7.52 o 
  -7   4   6      117.79      117.82      6.62 o 
  -6   4   6      171.87      162.47      6.69 o 
  -5   4   6       86.13       91.64      5.38 o 
  -4   4   6      419.84      373.87      8.60 o 
  -3   4   6      887.82      811.90     12.09 o 
  -2   4   6        0.48       -0.95      2.04 o 
  -1   4   6     5922.95     5866.08     76.58 o 
   0   4   6     1833.40     1760.77     24.63 o 
   1   4   6      224.11      197.52      5.50 o 
   2   4   6      136.84      145.13      4.67 o 
   3   4   6     2762.84     2732.78     32.01 o 
   4   4   6      399.14      400.95      7.87 o 
   5   4   6       68.70       64.82      5.48 o 
   6   4   6      405.37      406.05     14.65 o 
   7   4   6       12.75       12.03      8.10 o 
  -8   5   6       38.03       48.42      6.53 o 
  -7   5   6      478.27      454.22     11.56 o 
  -6   5   6      154.98      163.99      6.86 o 
  -5   5   6      609.20      614.25     12.26 o 
  -4   5   6        4.50        4.79      2.75 o 
  -3   5   6        0.97        0.57      2.47 o 
  -2   5   6     2458.73     2445.43     33.61 o 
  -1   5   6       57.92       63.58      3.70 o 
   0   5   6        6.97        2.17      2.39 o 
   1   5   6       78.07       67.92      3.78 o 
   2   5   6     2031.43     2089.34     30.57 o 
   3   5   6      693.33      658.71     11.47 o 
   4   5   6       23.02       20.59      4.02 o 
   5   5   6      948.11      922.20     22.34 o 
   6   5   6       55.93       54.69      8.53 o 
  -8   6   6       45.10       53.04      6.91 o 
  -7   6   6      121.15      128.70      8.52 o 
  -6   6   6       96.83      106.11      7.25 o 
  -5   6   6      467.26      439.59     11.96 o 
  -4   6   6        3.48        1.28      3.42 o 
  -3   6   6      286.20      277.94      9.98 o 
  -2   6   6       21.63       28.65      3.82 o 
  -1   6   6     1474.50     1504.27     25.13 o 
   0   6   6      409.72      382.19     13.86 o 
   1   6   6     2881.16     2875.84     44.96 o 
   2   6   6     1547.64     1471.07     23.07 o 
   3   6   6      208.26      212.56     10.03 o 
   4   6   6      268.93      272.93      8.08 o 
   5   6   6       62.99       72.41      8.43 o 
   6   6   6       31.44       22.54     10.12 o 
  -7   7   6       19.64       32.86      8.93 o 
  -6   7   6       14.06       12.77      9.19 o 
  -5   7   6       14.51       11.30      4.63 o 
  -4   7   6      542.49      507.63     10.98 o 
  -3   7   6      311.82      280.30      9.69 o 
  -2   7   6       67.25       63.44      4.87 o 
  -1   7   6      170.21      170.45      6.94 o 
   0   7   6      821.06      805.43     15.80 o 
   1   7   6       78.24       74.71      5.32 o 
   2   7   6      108.19      120.27      6.15 o 
   3   7   6        9.23        6.37      4.56 o 
   4   7   6        1.92       -3.44      4.36 o 
   5   7   6       24.98        7.15     10.72 o 
  -7   8   6      158.31      137.21      9.34 o 
  -6   8   6        9.10       10.43      7.63 o 
  -5   8   6      222.67      217.68     11.63 o 
  -4   8   6       62.10       65.06      5.13 o 
  -3   8   6     1269.65     1211.10     20.02 o 
  -2   8   6      284.00      287.13      9.06 o 
  -1   8   6        9.20        8.09      4.21 o 
   0   8   6      101.68       93.88      5.87 o 
   1   8   6       61.74       57.86      5.54 o 
   2   8   6      319.09      318.31      9.55 o 
   3   8   6       83.17       87.01      6.48 o 
   4   8   6       28.78       35.09      5.37 o 
   5   8   6       13.15       17.88     10.50 o 
  -6   9   6      669.55      649.37     19.10 o 
  -5   9   6      219.17      203.50      9.67 o 
  -4   9   6      785.49      728.20     14.54 o 
  -3   9   6      545.92      523.03     11.86 o 
  -2   9   6      325.26      317.97     10.13 o 
  -1   9   6      111.81      106.63      6.97 o 
   0   9   6       72.22       73.54      6.07 o 
   1   9   6      466.36      448.47     12.21 o 
   2   9   6      127.22      130.04      7.88 o 
   3   9   6      129.03      128.67      7.67 o 
   4   9   6      202.31      199.80     12.59 o 
  -6  10   6       25.90       26.25      8.44 o 
  -5  10   6       78.20       83.09      8.00 o 
  -4  10   6        5.56        9.93      5.04 o 
  -3  10   6       90.47       74.36      6.19 o 
  -2  10   6      112.09      103.64      7.13 o 
  -1  10   6      481.16      462.92     12.67 o 
   0  10   6      832.74      862.12     18.27 o 
   1  10   6      136.78      133.55      8.03 o 
   2  10   6      229.26      239.42     10.38 o 
   3  10   6       75.61       77.49      8.02 o 
  -5  11   6        3.25       -0.07      6.87 o 
  -4  11   6       45.36       30.92      5.90 o 
  -3  11   6       49.41       41.47      5.98 o 
  -2  11   6       64.81       72.46      7.00 o 
  -1  11   6      216.65      230.21     10.01 o 
   0  11   6      128.33      119.30      8.87 o 
   1  11   6      191.41      210.18     10.11 o 
   2  11   6        6.41        4.13      6.53 o 
  -3  12   6      231.27      245.25     11.67 o 
  -2  12   6       64.07       82.10      9.30 o 
  -1  12   6      189.30      193.96     14.83 o 
   0  12   6       44.93       54.02      8.92 o 
   0 -14   7      256.17      231.33     11.70 o 
   1 -14   7      171.81      169.06     20.64 o 
  -2 -13   7       26.48       25.91      8.73 o 
  -1 -13   7      229.85      230.39      9.99 o 
   0 -13   7      600.11      574.16     17.03 o 
   1 -13   7      156.33      190.88     20.08 o 
   2 -13   7       89.56       92.70     15.25 o 
   3 -13   7      128.45      130.12     12.28 o 
   4 -13   7        1.94      -10.24     12.00 o 
  -3 -12   7       32.06       15.74     10.57 o 
  -2 -12   7      151.94      142.41      8.63 o 
  -1 -12   7      367.09      379.44     11.70 o 
   0 -12   7      390.63      377.73      9.59 o 
   1 -12   7      696.87      714.70     24.39 o 
   2 -12   7      673.83      683.49     16.33 o 
   3 -12   7       20.32       29.16      6.41 o 
   4 -12   7      325.47      326.22     14.40 o 
   5 -12   7        9.72       14.36      5.76 o 
  -4 -11   7        8.23        6.53      7.15 o 
  -3 -11   7      355.72      365.70     11.85 o 
  -2 -11   7      547.46      539.95     13.07 o 
  -1 -11   7      137.73      143.60      6.54 o 
   0 -11   7      596.73      623.25     12.59 o 
   1 -11   7      468.76      454.61     18.05 o 
   2 -11   7       65.97       66.71      5.35 o 
   3 -11   7      205.63      219.02     10.00 o 
   4 -11   7        3.86       11.52      4.55 o 
   5 -11   7      119.06      144.11      7.94 o 
   6 -11   7       12.99        8.45      6.33 o 
  -5 -10   7        2.07       14.61     10.87 o 
  -4 -10   7        6.46       21.15      6.36 o 
  -3 -10   7      137.72      130.46      8.07 o 
  -2 -10   7      141.45      142.33      6.88 o 
  -1 -10   7       82.21       90.45      5.19 o 
   0 -10   7       49.06       72.38      5.29 o 
   1 -10   7      430.37      415.65     10.85 o 
   2 -10   7        9.03        7.80      3.88 o 
   3 -10   7      160.45      198.80      8.39 o 
   4 -10   7      271.34      302.75      9.48 o 
   5 -10   7       58.68       45.60      5.80 o 
   6 -10   7      275.63      275.39     12.33 o 
   7 -10   7      189.65      217.85     12.68 o 
  -6  -9   7       67.62       70.45      8.67 o 
  -5  -9   7       27.14       35.34      8.63 o 
  -4  -9   7        9.20       11.31      5.73 o 
  -3  -9   7      125.96      139.59      7.23 o 
  -2  -9   7      233.37      229.83     16.08 o 
  -1  -9   7      179.88      211.84      8.50 o 
   0  -9   7     1173.65     1167.75     23.11 o 
   1  -9   7      267.20      299.57      8.77 o 
   2  -9   7      284.23      331.60      8.59 o 
   3  -9   7       12.72        7.83      4.25 o 
   4  -9   7      378.89      377.73     12.37 o 
   5  -9   7      379.23      360.82     16.48 o 
   6  -9   7        5.46        8.28      6.53 o 
   7  -9   7      129.07      113.57     10.37 o 
  -6  -8   7        2.25       20.75      7.29 o 
  -5  -8   7       89.91       85.75      7.71 o 
  -4  -8   7      221.09      219.88      9.86 o 
  -3  -8   7      995.13     1014.91     22.94 o 
  -2  -8   7       96.93      105.92      7.03 o 
  -1  -8   7      149.44      169.59      7.31 o 
   0  -8   7     2288.51     2309.02     28.96 o 
   1  -8   7     1350.78     1278.68     19.76 o 
   2  -8   7      123.98      147.49      5.52 o 
   3  -8   7       61.99       50.33      3.53 o 
   4  -8   7      967.91      900.30     17.22 o 
   5  -8   7       24.99       38.31      5.45 o 
   6  -8   7        6.73       19.73      6.42 o 
   7  -8   7        5.77        1.59      8.07 o 
  -7  -7   7       32.54       34.35     12.25 o 
  -6  -7   7       18.93       18.63      6.86 o 
  -5  -7   7       41.66       46.02      6.55 o 
  -4  -7   7      641.90      659.21     14.85 o 
  -3  -7   7       66.28       64.46      6.08 o 
  -2  -7   7      285.43      284.73      9.57 o 
  -1  -7   7     2446.54     2411.27     43.84 o 
   0  -7   7      697.48      633.92     11.14 o 
   1  -7   7      402.95      415.06      8.19 o 
   2  -7   7      993.64      976.53     13.81 o 
   3  -7   7     1832.45     1755.68     24.94 o 
   4  -7   7       26.69       32.87      4.16 o 
   5  -7   7      149.39      161.29      8.29 o 
   6  -7   7      280.07      285.48      9.94 o 
   7  -7   7      352.82      348.49     11.85 o 
   8  -7   7        0.62       -3.58      7.92 o 
  -7  -6   7       23.86        3.98     16.87 o 
  -6  -6   7       14.78       17.90      7.39 o 
  -5  -6   7      900.42      895.84     18.67 o 
  -4  -6   7        3.13        2.47      6.26 o 
  -3  -6   7      774.38      786.30     17.92 o 
  -1  -6   7       41.27       48.07      2.08 o 
   0  -6   7       12.69       15.56      1.67 o 
   1  -6   7      226.55      239.73      5.81 o 
   2  -6   7      614.56      616.50      7.74 o 
   3  -6   7      155.89      157.36      4.76 o 
   4  -6   7      450.88      418.26     11.52 o 
   5  -6   7       37.24       32.73      4.46 o 
   6  -6   7      123.77      120.70      7.59 o 
   7  -6   7      269.72      235.70     11.77 o 
   8  -6   7      138.26      135.55     12.86 o 
  -7  -5   7      296.42      263.57     25.91 o 
  -6  -5   7      509.06      524.79     14.22 o 
  -5  -5   7       33.34       27.25      6.24 o 
  -4  -5   7      889.16      920.45     33.28 o 
  -3  -5   7     1172.89     1172.73     34.62 o 
  -2  -5   7      355.25      375.29     11.57 o 
  -1  -5   7      550.74      561.57     18.21 o 
   0  -5   7     1299.33     1304.23     15.23 o 
   1  -5   7     1031.17     1003.62     11.28 o 
   2  -5   7      144.76      133.02      3.50 o 
   3  -5   7     2393.24     2343.58     42.08 o 
   4  -5   7     1180.77     1247.91     21.12 o 
   5  -5   7      279.52      293.73      8.90 o 
   6  -5   7      428.79      404.87     13.44 o 
   7  -5   7       20.07       15.33      6.98 o 
   8  -5   7       37.29       35.30      8.64 o 
  -8  -4   7       59.04       52.49     20.87 o 
  -7  -4   7       52.89       50.22     17.10 o 
  -6  -4   7       86.23       98.78     14.25 o 
  -5  -4   7      567.47      582.43     16.01 o 
  -4  -4   7      418.75      455.06     12.70 o 
  -3  -4   7      199.91      195.51      7.59 o 
  -2  -4   7      581.88      602.05     16.22 o 
  -1  -4   7     6982.32     7321.59    158.73 o 
   0  -4   7     4227.62     4310.13     56.83 o 
   1  -4   7       62.01       52.65      2.35 o 
   2  -4   7     1214.32     1066.10     15.41 o 
   3  -4   7      473.72      461.85     11.12 o 
   4  -4   7      243.28      241.91     10.06 o 
   5  -4   7      550.23      527.52     14.07 o 
   6  -4   7        2.67       -3.77      5.42 o 
   7  -4   7       64.14       54.04      6.36 o 
   8  -4   7      203.79      183.18     10.15 o 
  -8  -3   7        3.02      -16.82     16.82 o 
  -7  -3   7       29.48       13.40     15.36 o 
  -6  -3   7      626.53      604.96     20.03 o 
  -5  -3   7        4.13       11.48      3.83 o 
  -4  -3   7      393.57      423.41      9.49 o 
  -3  -3   7       14.21       12.41      4.34 o 
  -2  -3   7     1579.11     1576.01     32.90 o 
  -1  -3   7     1190.27     1211.48     19.10 o 
   0  -3   7     3162.97     3068.13     53.11 o 
   1  -3   7     2075.86     2053.09     31.48 o 
   2  -3   7      274.36      292.49      5.60 o 
   3  -3   7      835.88      883.44     14.16 o 
   4  -3   7        6.18        4.31      3.56 o 
   5  -3   7      235.87      203.60      8.50 o 
   6  -3   7      147.66      145.11     11.63 o 
   7  -3   7       23.81       22.13      5.91 o 
   8  -3   7      104.59      108.11      9.94 o 
  -8  -2   7        1.74        5.70      8.83 o 
  -7  -2   7       89.91      107.73      9.95 o 
  -6  -2   7       12.23       11.47      5.37 o 
  -5  -2   7        1.27       -2.24      4.15 o 
  -4  -2   7     1846.67     1875.95     29.98 o 
  -3  -2   7     1670.09     1674.59     23.36 o 
  -2  -2   7        7.20       10.31      1.81 o 
  -1  -2   7     4401.52     4533.48     59.61 o 
   0  -2   7     7432.85     7891.34    112.10 o 
   1  -2   7      151.06      132.02      3.84 o 
   2  -2   7     1111.35     1173.36     15.17 o 
   3  -2   7      530.75      535.03      9.15 o 
   4  -2   7      374.03      329.14      9.51 o 
   5  -2   7      399.32      413.79     10.44 o 
   6  -2   7      118.41      123.69      7.25 o 
   7  -2   7      206.70      201.96      9.19 o 
   8  -2   7       25.23       25.72      8.53 o 
  -8  -1   7       30.35       33.37     27.44 o 
  -7  -1   7      281.26      286.67     14.55 o 
  -6  -1   7       10.61        4.12      5.23 o 
  -5  -1   7      215.88      228.99      9.19 o 
  -4  -1   7      600.36      595.60     10.32 o 
  -3  -1   7      174.25      157.17      4.04 o 
  -2  -1   7      875.24      911.31     14.92 o 
  -1  -1   7     1958.96     2021.07     24.79 o 
   0  -1   7      421.35      400.25      7.16 o 
   1  -1   7       10.62       10.39      1.54 o 
   2  -1   7     4574.69     4452.63     49.26 o 
   3  -1   7       13.38        8.05      1.92 o 
   4  -1   7       41.03       42.88      3.20 o 
   5  -1   7     1260.92     1222.64     21.61 o 
   6  -1   7      170.25      144.48      7.39 o 
   7  -1   7       24.98       28.42      7.41 o 
   8  -1   7      279.44      243.28     20.27 o 
  -8   0   7       13.24       32.19      9.65 o 
  -7   0   7      299.16      320.74     15.16 o 
  -6   0   7      107.30      102.51      7.00 o 
  -5   0   7       15.42       12.13      3.75 o 
  -4   0   7       92.63       93.39      3.87 o 
  -3   0   7      490.29      483.28      9.46 o 
  -2   0   7      909.24      901.17     11.23 o 
  -1   0   7     1280.87     1226.37     20.01 o 
   0   0   7      725.73      654.55      9.22 o 
   1   0   7     1884.32     1771.17     24.11 o 
   2   0   7      103.41       80.44      2.63 o 
   3   0   7      502.55      485.59      7.41 o 
   4   0   7      457.65      433.82      8.91 o 
   5   0   7        3.32        4.28      3.41 o 
   6   0   7       54.19       45.67      6.65 o 
   7   0   7       43.91       28.94      7.59 o 
   8   0   7      127.93      118.80     10.43 o 
  -8   1   7      249.42      237.92     14.47 o 
  -7   1   7       61.36       50.68     13.33 o 
  -6   1   7      728.64      735.75     13.58 o 
  -5   1   7      148.71      147.41      4.93 o 
  -4   1   7      167.84      155.79      5.82 o 
  -3   1   7     1551.86     1607.78     20.84 o 
  -2   1   7      860.32      895.09     12.36 o 
  -1   1   7     6657.18     6345.71     74.56 o 
   0   1   7      446.48      386.74      6.37 o 
   1   1   7        7.53        4.35      1.49 o 
   2   1   7     2459.22     2490.60     37.40 o 
   3   1   7      165.81      167.82      7.05 o 
   4   1   7      990.26      960.78     15.46 o 
   5   1   7        1.75       -1.79      6.81 o 
   6   1   7      207.64      195.40      7.98 o 
   7   1   7      410.86      396.10     14.70 o 
   8   1   7        3.24       -3.17      8.15 o 
  -8   2   7      100.79      124.57     13.11 o 
  -7   2   7       41.33       56.43     10.19 o 
  -6   2   7       24.27       18.17      3.72 o 
  -5   2   7      538.93      486.71      9.11 o 
  -4   2   7     2557.60     2507.17     35.21 o 
  -3   2   7      247.59      313.36      6.33 o 
  -2   2   7     2044.90     1942.17     23.05 o 
  -1   2   7      549.33      499.90      8.56 o 
   0   2   7      762.60      778.89     12.10 o 
   1   2   7     1656.45     1686.59     21.09 o 
   2   2   7      338.92      391.76      6.51 o 
   3   2   7      580.55      521.59     17.60 o 
   4   2   7      114.28      103.81      5.50 o 
   5   2   7      744.85      729.38     15.14 o 
   6   2   7      832.03      801.00     16.69 o 
   7   2   7       33.48       30.24      6.24 o 
  -8   3   7      231.00      208.21     14.06 o 
  -7   3   7      253.11      263.56      9.07 o 
  -6   3   7      396.13      354.68      8.57 o 
  -5   3   7      604.73      553.59     11.13 o 
  -4   3   7     1420.36     1360.77     20.76 o 
  -3   3   7      395.15      357.66      6.59 o 
  -2   3   7       12.94       23.82      2.41 o 
  -1   3   7      178.23      163.06      4.70 o 
   0   3   7      453.54      437.11     10.23 o 
   1   3   7      369.91      311.49      5.97 o 
   2   3   7      792.72      783.35     11.60 o 
   3   3   7      487.66      488.27     10.60 o 
   4   3   7      505.42      515.73     10.58 o 
   5   3   7       13.26        9.97      5.14 o 
   6   3   7       53.78       52.79      6.18 o 
   7   3   7        1.77        0.77      6.13 o 
  -8   4   7      289.03      299.72     18.41 o 
  -7   4   7       21.51       19.32      5.46 o 
  -6   4   7      296.74      272.18      8.59 o 
  -5   4   7      282.44      288.55      8.21 o 
  -4   4   7      122.81      134.50      5.52 o 
  -3   4   7      129.07      123.27      4.38 o 
  -2   4   7        0.95       -0.09      2.20 o 
  -1   4   7     1615.93     1655.24     23.63 o 
   0   4   7     1177.64     1081.74     18.05 o 
   1   4   7       91.68      110.08      4.39 o 
   2   4   7     3055.06     3109.87     42.55 o 
   3   4   7     3577.13     3608.61     44.43 o 
   4   4   7      331.05      318.34      7.72 o 
   5   4   7       51.39       63.65      6.17 o 
   6   4   7        5.53       -6.03      8.56 o 
   7   4   7       36.95       36.67      8.85 o 
  -8   5   7       13.28       10.22      6.02 o 
  -7   5   7       13.03       19.07      5.33 o 
  -6   5   7        2.61        7.09      4.44 o 
  -5   5   7      134.61      134.72      6.63 o 
  -4   5   7      792.88      708.91     11.11 o 
  -3   5   7      347.34      359.07      7.67 o 
  -2   5   7     4654.91     4615.76     61.31 o 
  -1   5   7     2208.82     2176.68     33.78 o 
   0   5   7       59.52       71.32      4.20 o 
   1   5   7      703.66      678.92     11.99 o 
   2   5   7     1685.52     1649.93     24.46 o 
   3   5   7       26.83       25.13      4.10 o 
   4   5   7      115.03      102.98      5.98 o 
   5   5   7       65.53       57.36      7.96 o 
   6   5   7      200.65      192.90     11.55 o 
  -8   6   7      219.93      214.10      9.53 o 
  -7   6   7       18.96       15.04      5.57 o 
  -6   6   7      224.11      226.92     11.10 o 
  -5   6   7      615.13      551.75     15.60 o 
  -4   6   7        2.90        1.40      3.57 o 
  -3   6   7      648.04      597.10     11.74 o 
  -2   6   7      457.64      451.69     10.74 o 
  -1   6   7      204.88      189.80      7.18 o 
   0   6   7      339.55      316.41      7.87 o 
   1   6   7      509.55      554.60     10.79 o 
   2   6   7      190.37      223.53      9.61 o 
   3   6   7       37.62       39.35      4.76 o 
   4   6   7      367.45      378.43     14.19 o 
   5   6   7      240.27      231.81     12.36 o 
   6   6   7        6.78       -2.75      7.95 o 
  -7   7   7      205.21      197.64     10.23 o 
  -6   7   7        3.68        3.21      6.53 o 
  -5   7   7      513.69      507.72     12.23 o 
  -4   7   7      215.28      208.18      7.50 o 
  -3   7   7       43.22       36.17      4.28 o 
  -2   7   7      329.27      306.45      9.30 o 
  -1   7   7      744.13      712.13     14.87 o 
   0   7   7       95.38       95.09      5.83 o 
   1   7   7        0.71        4.91      4.22 o 
   2   7   7      408.45      392.83      9.80 o 
   3   7   7      159.51      165.28      7.15 o 
   4   7   7       58.03       54.79      6.01 o 
   5   7   7      104.26       95.54     10.09 o 
  -7   8   7       29.31       23.45      7.31 o 
  -6   8   7      254.26      227.60     12.37 o 
  -5   8   7        4.19        1.39      5.24 o 
  -4   8   7      141.75      145.47      6.88 o 
  -3   8   7       76.80       72.84      5.44 o 
  -2   8   7      481.13      474.78     12.03 o 
  -1   8   7      532.01      533.40     12.92 o 
   0   8   7       74.01       77.48      5.91 o 
   1   8   7     1408.99     1346.34     24.53 o 
   2   8   7       93.26       95.61      6.94 o 
   3   8   7       66.78       64.48      7.94 o 
   4   8   7      262.19      275.29      9.83 o 
   5   8   7       92.92      108.76     16.04 o 
  -6   9   7      269.56      300.18     21.42 o 
  -5   9   7        2.82       -3.88      6.00 o 
  -4   9   7       15.46        8.28      4.85 o 
  -3   9   7      372.95      344.74      9.98 o 
  -2   9   7      187.65      188.11     10.72 o 
  -1   9   7      175.20      185.43      8.93 o 
   0   9   7     1486.21     1413.11     25.78 o 
   1   9   7       50.37       50.91      6.26 o 
   2   9   7       96.60       89.05      7.42 o 
   3   9   7       15.06        8.79      6.37 o 
   4   9   7       61.99       59.74      7.00 o 
  -6  10   7       21.50       -6.51     12.56 o 
  -5  10   7       84.50       82.85      8.36 o 
  -4  10   7      214.32      196.02      8.97 o 
  -3  10   7        7.18        2.40      5.14 o 
  -2  10   7      848.73      833.39     17.99 o 
  -1  10   7       81.65       74.63      6.93 o 
   0  10   7      122.08      114.90      7.85 o 
   1  10   7       97.36      110.99      9.76 o 
   2  10   7       18.21       22.39      6.70 o 
   3  10   7      155.85      167.84     11.12 o 
  -4  11   7        0.16       -5.49      5.49 o 
  -3  11   7      411.96      415.86     20.90 o 
  -2  11   7      158.72      159.33      8.90 o 
  -1  11   7       14.02       15.70      6.32 o 
   0  11   7        0.92        4.47      6.23 o 
   1  11   7       37.11       41.47      7.22 o 
   2  11   7      238.74      246.29     17.34 o 
  -2  12   7       57.62       49.79      8.25 o 
  -1  12   7        9.16       23.50      8.32 o 
   0 -14   8       16.79       25.50      7.18 o 
   1 -14   8       95.89      111.37     18.11 o 
  -2 -13   8       44.62       55.11      9.61 o 
  -1 -13   8      270.16      276.76     10.63 o 
   0 -13   8        6.52        7.13      8.11 o 
   1 -13   8      480.80      475.75     29.93 o 
   4 -13   8        0.28       -3.85      8.96 o 
  -3 -12   8      120.30      121.88      9.19 o 
  -2 -12   8      454.64      474.17     14.28 o 
  -1 -12   8       72.61       77.88      6.34 o 
   0 -12   8       92.99      115.53      5.96 o 
   1 -12   8       21.39       52.38     13.14 o 
   2 -12   8      128.10       87.00     13.82 o 
   3 -12   8      145.20      183.47     12.94 o 
   4 -12   8        9.26       21.20      9.29 o 
   5 -12   8     1027.32     1131.25     26.85 o 
  -4 -11   8      246.70      264.99     12.54 o 
  -3 -11   8       69.71       72.82      7.67 o 
  -2 -11   8        4.59       15.29      5.43 o 
  -1 -11   8       32.46       40.22      5.28 o 
   0 -11   8      324.54      325.12     11.47 o 
   1 -11   8      131.91      161.37     12.00 o 
   2 -11   8      234.03      254.22      8.89 o 
   3 -11   8       87.37      105.14      7.24 o 
   4 -11   8      136.13      168.24      7.76 o 
   5 -11   8       14.35       14.51      5.66 o 
   6 -11   8       97.84       93.09      7.21 o 
  -5 -10   8      125.29      146.93     10.80 o 
  -4 -10   8       62.41       68.60      8.05 o 
  -3 -10   8       35.07       38.36      6.31 o 
  -2 -10   8      100.98      103.85      6.60 o 
  -1 -10   8      545.72      527.28     20.41 o 
   0 -10   8        4.57       10.16      5.20 o 
   1 -10   8        7.38        6.35      5.49 o 
   2 -10   8     1799.68     1849.82     36.54 o 
   3 -10   8       56.64       60.94      5.92 o 
   4 -10   8        5.58       11.85      4.29 o 
   5 -10   8      145.89      118.69      7.33 o 
   6 -10   8       41.49       48.15      6.27 o 
  -6  -9   8       82.46       89.94     10.01 o 
  -5  -9   8      415.32      420.93     15.34 o 
  -4  -9   8      479.87      494.18     13.61 o 
  -3  -9   8     1134.40     1149.64     21.69 o 
  -2  -9   8     2853.46     2901.33     53.84 o 
  -1  -9   8       98.11      100.65      6.09 o 
   0  -9   8      115.05      154.69     10.24 o 
   1  -9   8      964.83      989.76     16.44 o 
   2  -9   8      288.12      295.89      8.00 o 
   3  -9   8      112.10      116.27      4.75 o 
   4  -9   8      325.94      323.50     15.04 o 
   5  -9   8      172.27      168.25      9.14 o 
   6  -9   8       50.76       63.54      6.43 o 
   7  -9   8        0.39       -3.23      7.29 o 
  -6  -8   8      110.07      113.13     10.11 o 
  -5  -8   8      293.20      277.06     11.13 o 
  -4  -8   8     1069.61     1073.14     21.11 o 
  -3  -8   8      375.87      392.08     12.94 o 
  -2  -8   8      761.19      812.64     18.49 o 
  -1  -8   8      944.08      994.29     20.54 o 
   0  -8   8      272.66      283.50     10.24 o 
   1  -8   8     1217.34     1194.47     18.59 o 
   2  -8   8       22.28       28.01      3.41 o 
   3  -8   8      152.17      154.29      6.01 o 
   4  -8   8     3454.63     3475.64     54.19 o 
   5  -8   8        7.43       15.02      4.36 o 
   6  -8   8       44.17       41.00      5.82 o 
   7  -8   8       38.28       47.63      9.78 o 
  -7  -7   8       16.47       23.45     15.69 o 
  -6  -7   8       27.11       26.13      9.90 o 
  -5  -7   8     1302.62     1347.98     39.14 o 
  -4  -7   8      103.29       93.63      7.77 o 
  -3  -7   8       34.65       34.33      5.47 o 
  -2  -7   8       30.01       32.77      4.54 o 
  -1  -7   8      587.91      579.86     13.28 o 
   0  -7   8     1030.67     1009.21     13.55 o 
   1  -7   8       60.75       52.24      2.58 o 
   2  -7   8      656.81      653.81      8.30 o 
   3  -7   8     1560.93     1610.34     23.14 o 
   4  -7   8     1170.35     1131.35     19.66 o 
   5  -7   8      535.76      550.25     13.72 o 
   6  -7   8        4.58       -5.71      5.71 o 
   7  -7   8      223.25      190.69     18.49 o 
  -7  -6   8       55.93       48.80     14.98 o 
  -6  -6   8      218.01      244.69     10.67 o 
  -5  -6   8       70.47       64.09      7.49 o 
  -4  -6   8      190.88      182.55     19.71 o 
  -3  -6   8      305.84      324.85     10.79 o 
  -2  -6   8     1284.24      823.99     27.67 o 
  -1  -6   8      465.54      454.27     10.70 o 
   0  -6   8     1556.39     1506.73     20.67 o 
   1  -6   8     4768.17     4745.98     52.76 o 
   2  -6   8      268.28      264.04      4.78 o 
   3  -6   8      597.73      586.17     13.25 o 
   4  -6   8      308.99      307.05     12.09 o 
   5  -6   8      487.46      467.06     13.45 o 
   6  -6   8       62.96       53.09      7.84 o 
   7  -6   8       20.69       28.61      8.34 o 
   8  -6   8        1.00       -7.47      7.47 o 
  -7  -5   8      104.75      115.42     14.65 o 
  -6  -5   8      116.44      121.23      8.52 o 
  -5  -5   8        4.81       10.90      5.79 o 
  -4  -5   8       35.62       45.90      5.90 o 
  -3  -5   8      328.20      328.92     10.63 o 
  -2  -5   8      337.75      328.85     10.72 o 
  -1  -5   8       34.98       18.76      2.25 o 
   0  -5   8     1878.50     1812.59     22.47 o 
   1  -5   8       36.44       33.77      1.67 o 
   2  -5   8      108.35      116.27      3.75 o 
   3  -5   8      439.14      419.80     13.90 o 
   4  -5   8      293.73      249.74      9.20 o 
   5  -5   8        0.33       -0.24      4.66 o 
   6  -5   8      180.35      147.63     12.28 o 
   7  -5   8      479.63      449.46     15.34 o 
   8  -5   8        0.20       -7.73      7.73 o 
  -8  -4   8       12.00       14.54     18.52 o 
  -7  -4   8       64.38       98.37     18.66 o 
  -6  -4   8       54.98       52.07      9.69 o 
  -5  -4   8      170.26      165.70      9.00 o 
  -4  -4   8        6.77        7.64      4.40 o 
  -3  -4   8      633.07      629.37     20.46 o 
  -2  -4   8      557.95      432.51     11.55 o 
  -1  -4   8       34.56       39.65      2.43 o 
   0  -4   8     2498.37     2723.73     33.35 o 
   1  -4   8       79.34       78.61      3.73 o 
   2  -4   8     1958.21     1964.26     30.68 o 
   3  -4   8      904.56      913.06     23.58 o 
   4  -4   8        0.55        1.67      3.89 o 
   5  -4   8       75.85       91.18      6.85 o 
   6  -4   8       31.08       32.33      6.49 o 
   7  -4   8       57.02       59.37      7.49 o 
   8  -4   8      200.87      183.71      9.74 o 
  -8  -3   8        1.73      -12.00     16.89 o 
  -7  -3   8      200.86      204.00     22.88 o 
  -6  -3   8      562.43      591.76     15.66 o 
  -5  -3   8      461.06      426.06     10.44 o 
  -4  -3   8     1645.48     1692.47     27.41 o 
  -3  -3   8     2288.99     2294.42     41.98 o 
  -2  -3   8      742.99      740.33     15.94 o 
  -1  -3   8     2415.85     2569.81     31.27 o 
   0  -3   8       16.39       17.21      1.93 o 
   1  -3   8     2950.95     2980.76     44.09 o 
   2  -3   8     1256.93     1241.85     17.84 o 
   3  -3   8      150.85      130.62      4.98 o 
   4  -3   8     1021.23     1015.86     21.75 o 
   5  -3   8      139.56      128.93      6.15 o 
   6  -3   8       63.12       49.92      5.51 o 
   7  -3   8       15.97       13.18      5.71 o 
   8  -3   8        2.99        4.95      8.23 o 
  -8  -2   8       94.21       96.45     13.91 o 
  -7  -2   8      174.99      182.48     11.44 o 
  -6  -2   8       75.82       83.85      6.84 o 
  -5  -2   8       25.70       28.14      4.30 o 
  -4  -2   8      725.30      751.55     14.20 o 
  -3  -2   8     1323.22     1313.98     19.29 o 
  -2  -2   8      150.31      173.05      3.92 o 
  -1  -2   8     4325.63     4525.53     54.13 o 
   0  -2   8     7447.22     7634.98     98.70 o 
   1  -2   8      234.98      222.81      4.53 o 
   2  -2   8      114.14       84.48      2.79 o 
   3  -2   8       50.86       41.38      3.25 o 
   4  -2   8       13.59       11.15      3.30 o 
   5  -2   8      234.04      217.29      7.94 o 
   6  -2   8        4.11        4.49      4.79 o 
   7  -2   8       61.59       78.01      7.16 o 
   8  -2   8       40.66       38.08      9.03 o 
  -8  -1   8        4.43        6.89      9.20 o 
  -7  -1   8        0.03       12.75      7.93 o 
  -6  -1   8       10.91       11.60      5.39 o 
  -5  -1   8     1671.71     1695.86     32.85 o 
  -4  -1   8     1107.50     1135.70     17.24 o 
  -3  -1   8       80.88       72.73      2.83 o 
  -2  -1   8     3137.60     3182.30     38.73 o 
  -1  -1   8     1404.80     1331.70     15.60 o 
   0  -1   8       12.56        2.29      1.21 o 
   1  -1   8     1782.15     1638.58     20.26 o 
   2  -1   8       62.55       60.91      2.33 o 
   3  -1   8        6.97        2.46      1.64 o 
   4  -1   8        6.57       12.36      2.85 o 
   5  -1   8      149.12      148.43      6.81 o 
   6  -1   8       66.27       64.65      6.18 o 
   7  -1   8      108.54      104.87     13.24 o 
   8  -1   8        1.40       -8.07      8.07 o 
  -8   0   8        2.96      -13.35     13.35 o 
  -7   0   8        2.86        2.25      7.77 o 
  -6   0   8     1159.10     1224.07     25.86 o 
  -5   0   8      419.86      451.45     13.93 o 
  -4   0   8     1910.94     1956.31     27.99 o 
  -3   0   8     4232.09     4307.94     76.98 o 
  -2   0   8     1023.26     1022.58     19.18 o 
  -1   0   8       75.80      105.74      2.67 o 
   0   0   8      705.95      672.85      8.89 o 
   1   0   8     1173.00     1137.45     13.77 o 
   2   0   8      154.32      143.14      3.86 o 
   3   0   8      236.98      259.53      6.39 o 
   4   0   8     2443.32     2445.36     33.98 o 
   5   0   8      202.96      210.54      7.12 o 
   6   0   8       74.32       72.96      8.12 o 
   7   0   8      561.63      574.05     17.39 o 
   8   0   8        4.46        9.05      8.55 o 
  -8   1   8       34.23       32.64      9.89 o 
  -7   1   8      688.42      706.60     22.30 o 
  -6   1   8      493.29      513.99     14.62 o 
  -5   1   8      424.54      412.70      8.24 o 
  -4   1   8       62.97       58.89      3.69 o 
  -3   1   8       47.69       55.76      2.91 o 
  -2   1   8     1035.17      985.97     11.71 o 
  -1   1   8       94.60       86.78      6.18 o 
   0   1   8     1999.15     1992.35     24.85 o 
   1   1   8     1668.52     1744.48     20.38 o 
   2   1   8     1683.00     1592.57     55.52 o 
   3   1   8     5028.80     4845.16     63.94 o 
   4   1   8      234.21      230.65     11.82 o 
   5   1   8      127.93      124.68      6.30 o 
   6   1   8      429.34      435.77     13.45 o 
   7   1   8        6.09        7.22      7.82 o 
  -8   2   8        7.30        0.09     11.40 o 
  -7   2   8      181.86      191.60     12.33 o 
  -6   2   8      500.10      496.02      9.97 o 
  -5   2   8      235.05      214.76      7.10 o 
  -4   2   8      437.61      445.79      9.21 o 
  -3   2   8      473.55      476.59      7.71 o 
  -2   2   8     2012.42     1933.68     23.14 o 
  -1   2   8      934.85      860.65     16.01 o 
   0   2   8     1160.71     1196.11     16.10 o 
   1   2   8     1272.55     1182.22     14.60 o 
   2   2   8      449.45      395.49      7.17 o 
   3   2   8       45.93       54.94      3.45 o 
   4   2   8      501.80      483.50     11.23 o 
   5   2   8       18.69       15.41      4.74 o 
   6   2   8       82.37       81.76      6.59 o 
   7   2   8      101.56       83.17      7.31 o 
  -8   3   8       15.55       26.91     10.41 o 
  -7   3   8        1.42       -2.77      8.23 o 
  -6   3   8        7.97        9.15      3.80 o 
  -5   3   8       13.49        6.84      3.64 o 
  -4   3   8      115.47      110.16      4.99 o 
  -3   3   8     1677.01     1642.03     20.41 o 
  -2   3   8       61.71       71.80      3.33 o 
  -1   3   8      101.57       94.00      3.98 o 
   0   3   8     3050.76     2898.34     39.37 o 
   1   3   8       44.30       46.99      3.02 o 
   2   3   8       28.64       37.47      3.01 o 
   3   3   8     1527.07     1500.49     20.35 o 
   4   3   8      835.65      826.01     26.83 o 
   5   3   8      156.60      149.45      9.63 o 
   6   3   8        0.50       -3.45      5.45 o 
   7   3   8       39.85       46.46      6.99 o 
  -8   4   8       31.24       22.86     10.37 o 
  -7   4   8       91.77       93.36      6.51 o 
  -6   4   8       11.63       14.78      4.16 o 
  -5   4   8      472.92      460.48     10.43 o 
  -4   4   8      624.77      607.73      9.95 o 
  -3   4   8       55.45       57.98      3.60 o 
  -2   4   8       44.92       34.46      3.06 o 
  -1   4   8      792.02      771.79     12.88 o 
   0   4   8      405.25      402.57      9.29 o 
   1   4   8       11.13       11.01      3.49 o 
   2   4   8      450.12      445.69     12.10 o 
   3   4   8      333.07      337.54      7.64 o 
   4   4   8        5.54        3.67      4.19 o 
   5   4   8      152.35      159.65      7.39 o 
   6   4   8      287.98      259.69     12.88 o 
  -8   5   8       91.11       57.68     11.49 o 
  -7   5   8        0.49        4.84      5.23 o 
  -6   5   8      915.81      914.72     19.53 o 
  -5   5   8       42.51       40.90      4.85 o 
  -4   5   8       93.26       92.72      4.42 o 
  -3   5   8      895.56      828.19     13.08 o 
  -2   5   8      915.41      925.29     15.15 o 
  -1   5   8       58.59       73.48      4.14 o 
   0   5   8      281.15      259.00      7.07 o 
   1   5   8     1047.00     1060.11     17.02 o 
   2   5   8      394.27      378.30     15.07 o 
   3   5   8       11.82       14.05      4.17 o 
   4   5   8       95.92       91.61      8.18 o 
   5   5   8      154.16      128.18     13.16 o 
   6   5   8        0.23        0.73      7.86 o 
  -7   6   8        6.36        9.02      5.64 o 
  -6   6   8       17.49       14.91      6.65 o 
  -5   6   8      106.45      102.75      7.13 o 
  -4   6   8      815.17      738.11     14.00 o 
  -3   6   8       65.38       58.45      4.63 o 
  -2   6   8      833.94      833.22     16.19 o 
  -1   6   8      451.56      445.88      9.67 o 
   0   6   8     1414.51     1392.75     21.31 o 
   1   6   8      312.57      285.01      8.28 o 
   2   6   8      244.30      257.34      8.19 o 
   3   6   8     1234.25     1265.20     20.92 o 
   4   6   8       41.85       33.22      6.28 o 
   5   6   8       33.15       40.99      8.37 o 
   6   6   8       31.80       22.58      8.72 o 
  -7   7   8      221.09      245.03     11.30 o 
  -6   7   8       35.28       37.82      7.71 o 
  -5   7   8        5.55        3.44      5.08 o 
  -4   7   8      303.36      285.66      8.78 o 
  -3   7   8      331.55      288.78      8.51 o 
  -2   7   8     1047.95     1047.07     19.76 o 
  -1   7   8     1053.86     1049.40     19.78 o 
   0   7   8       13.33        7.13      4.38 o 
   1   7   8       88.65      101.67      5.59 o 
   2   7   8      238.18      257.71      9.90 o 
   3   7   8       71.33       65.24      5.87 o 
   4   7   8        1.91        4.63      6.23 o 
   5   7   8        4.18        0.11      7.83 o 
  -7   8   8       63.37       71.87      8.74 o 
  -6   8   8       64.44       60.65      8.64 o 
  -5   8   8      162.10      139.55      7.86 o 
  -4   8   8       24.77       18.56      4.90 o 
  -3   8   8      143.10      140.47      7.29 o 
  -2   8   8      320.09      292.91      9.76 o 
  -1   8   8      118.98      125.52      7.06 o 
   0   8   8       20.35       16.28      5.19 o 
   1   8   8       72.99       78.21      6.59 o 
   2   8   8      497.74      491.01     11.91 o 
   3   8   8      148.48      141.65      9.17 o 
   4   8   8       25.76       24.30      9.61 o 
  -6   9   8       23.38       30.60      8.44 o 
  -5   9   8      106.40      116.43      8.61 o 
  -4   9   8      199.47      208.70      8.62 o 
  -3   9   8      156.50      151.01      7.52 o 
  -2   9   8      137.95      141.38      7.85 o 
  -1   9   8       91.56       88.39      8.59 o 
   0   9   8      335.03      351.53     16.05 o 
   1   9   8       86.81       99.26      8.43 o 
   2   9   8        1.18       10.13      6.19 o 
   3   9   8      221.91      222.36      9.25 o 
  -5  10   8       83.76       93.73     11.86 o 
  -4  10   8       41.89       47.63      6.38 o 
  -3  10   8       90.37       93.01      7.00 o 
  -2  10   8      142.42      131.02      8.21 o 
  -1  10   8      564.43      613.34     15.50 o 
   0  10   8      209.73      227.99     10.23 o 
   1  10   8       56.18       61.79     10.41 o 
   2  10   8      496.01      518.66     15.24 o 
  -4  11   8       27.38       30.34      7.68 o 
  -3  11   8      414.17      420.40     12.29 o 
  -2  11   8      515.70      518.35     14.58 o 
  -1  11   8      299.63      285.98     11.64 o 
   0  11   8       61.73       64.88      7.97 o 
   1  11   8      273.17      272.81     15.62 o 
   0 -14   9      166.17      162.17     21.03 o 
   1 -14   9       37.92        7.60     13.74 o 
  -2 -13   9      121.87      136.03     11.88 o 
  -1 -13   9      322.72      320.31     14.27 o 
   0 -13   9      545.74      520.77     13.08 o 
   1 -13   9        2.19       15.62     12.97 o 
   4 -13   9        5.07       -3.36     15.40 o 
  -3 -12   9       51.59       47.44      7.70 o 
  -2 -12   9      402.56      408.86     13.36 o 
  -1 -12   9       95.32       84.62      6.48 o 
   0 -12   9       94.85      105.24      5.88 o 
   1 -12   9      619.61      590.52     32.56 o 
   3 -12   9      148.25      146.91     28.23 o 
   4 -12   9      332.03      357.27     10.00 o 
   5 -12   9        3.53       11.10      5.10 o 
  -4 -11   9      207.05      204.41     11.41 o 
  -3 -11   9      594.13      589.02     16.61 o 
  -2 -11   9       19.58       15.64      5.42 o 
  -1 -11   9      836.68      867.41     24.41 o 
   0 -11   9      742.86      723.03     20.30 o 
   1 -11   9        2.37        1.77      9.92 o 
   2 -11   9      148.21      149.85     15.58 o 
   3 -11   9      381.96      379.91     16.84 o 
   4 -11   9      137.39      161.69      6.57 o 
   5 -11   9        1.00        5.76      4.84 o 
   6 -11   9       49.18       59.38      9.24 o 
  -5 -10   9      337.32      393.22     16.76 o 
  -4 -10   9      271.70      295.42     12.86 o 
  -3 -10   9       12.29       13.51      5.75 o 
  -2 -10   9      336.96      381.98     15.58 o 
  -1 -10   9      276.37      261.48     12.17 o 
   0 -10   9      151.53      144.45      9.95 o 
   1 -10   9       97.03       84.90     12.48 o 
   2 -10   9      321.85      332.27     11.77 o 
   3 -10   9      300.78      303.41     28.07 o 
   4 -10   9        2.61        5.12      3.52 o 
   5 -10   9      271.77      281.24     10.49 o 
   6 -10   9      619.38      651.78     25.15 o 
  -6  -9   9      154.93      168.92     13.99 o 
  -5  -9   9        3.76       10.77      7.54 o 
  -4  -9   9      274.61      299.94     15.53 o 
  -3  -9   9       27.94       26.99      7.45 o 
  -2  -9   9        8.38       24.64      9.86 o 
  -1  -9   9       28.44       29.02      5.47 o 
   0  -9   9       21.62       17.08      4.27 o 
   1  -9   9     1941.92     1844.13     30.77 o 
   2  -9   9      128.77      138.56      5.64 o 
   3  -9   9        3.02        2.33      3.31 o 
   4  -9   9       13.47       25.03      3.74 o 
   5  -9   9       56.59       44.05      6.46 o 
   6  -9   9        3.84        6.57      6.54 o 
   7  -9   9        3.31        6.67      9.57 o 
  -6  -8   9       15.87       12.01      7.97 o 
  -5  -8   9      334.19      376.23     14.21 o 
  -4  -8   9       44.29       59.01     11.11 o 
  -3  -8   9       40.89       47.39      7.37 o 
  -2  -8   9       39.22       41.37      5.07 o 
  -1  -8   9      173.89      174.47      7.31 o 
   0  -8   9      604.41      565.67     16.07 o 
   1  -8   9     1026.61     1010.85     12.99 o 
   2  -8   9     1768.50     1722.30     20.88 o 
   3  -8   9      168.15      187.62      8.04 o 
   4  -8   9      588.25      520.58     13.61 o 
   5  -8   9       31.17       21.31      5.73 o 
   6  -8   9       53.21       43.49      7.29 o 
   7  -8   9      102.77      106.07      9.53 o 
  -6  -7   9        5.56        6.54      7.21 o 
  -5  -7   9       57.25       52.94      9.39 o 
  -4  -7   9      163.74      189.34     21.67 o 
  -3  -7   9       58.19       50.28      5.78 o 
  -2  -7   9     3059.89     3047.49     55.35 o 
  -1  -7   9     2071.55     2036.04     37.46 o 
   0  -7   9      226.30      213.23      4.73 o 
   1  -7   9     3088.42     3104.52     33.03 o 
   2  -7   9      698.71      718.21     10.64 o 
   3  -7   9       36.21       30.35      4.09 o 
   4  -7   9       61.24       64.96      5.64 o 
   5  -7   9       10.19       12.10      5.42 o 
   6  -7   9      247.40      234.76     11.18 o 
   7  -7   9       55.11       61.79      9.50 o 
  -7  -6   9       82.73       68.44     17.20 o 
  -6  -6   9      452.33      428.70     16.46 o 
  -5  -6   9      248.17      270.52     11.88 o 
  -4  -6   9      230.23      247.30     10.44 o 
  -3  -6   9     3169.75     3250.24     59.29 o 
  -2  -6   9       18.01       22.68      3.92 o 
   0  -6   9     3662.70     3726.49     45.07 o 
   1  -6   9      185.35      151.94      3.84 o 
   2  -6   9      200.57      191.81      5.08 o 
   3  -6   9        4.66        0.76      3.34 o 
   4  -6   9      985.10      909.65     33.79 o 
   5  -6   9      945.44      912.79     20.55 o 
   6  -6   9       27.57       23.85      6.40 o 
   7  -6   9        4.42       16.17     10.41 o 
  -7  -5   9      150.00      116.11     13.75 o 
  -6  -5   9       18.61       14.28      7.27 o 
  -5  -5   9       71.47       67.65      7.27 o 
  -4  -5   9      375.24      355.39     11.87 o 
  -3  -5   9       26.80       28.49      4.51 o 
  -1  -5   9     2228.54     2260.33     40.64 o 
   0  -5   9     2361.97     2305.64     28.64 o 
   1  -5   9      363.19      337.08      5.75 o 
   2  -5   9      272.27      267.25      5.82 o 
   3  -5   9     3015.84     2994.58     66.92 o 
   4  -5   9      131.32      122.23      6.74 o 
   5  -5   9      538.46      543.62     14.80 o 
   6  -5   9       11.68       11.96      6.17 o 
   7  -5   9       29.01       30.22      8.44 o 
   8  -5   9       74.00       72.06      9.58 o 
  -7  -4   9       17.87       31.70     10.41 o 
  -6  -4   9      199.02      225.83     27.52 o 
  -5  -4   9        5.37        4.64      5.47 o 
  -4  -4   9       99.58      105.65      6.80 o 
  -3  -4   9      113.38       92.71      7.27 o 
  -2  -4   9     2686.78     2672.67     45.91 o 
  -1  -4   9     7950.31     8110.09    106.19 o 
   0  -4   9       85.08       95.77      4.37 o 
   1  -4   9     2290.09     2261.53     34.96 o 
   2  -4   9     2220.82     2319.14     41.26 o 
   3  -4   9       52.25       48.36      4.38 o 
   4  -4   9       35.86       32.49      4.81 o 
   5  -4   9       29.13       31.14      5.69 o 
   6  -4   9      351.19      288.86     16.16 o 
   7  -4   9       16.40       14.35      5.91 o 
   8  -4   9       37.84       37.50      7.42 o 
  -8  -3   9      136.42      135.77     22.30 o 
  -7  -3   9       24.89       39.75     10.28 o 
  -6  -3   9        3.69       -4.99      4.99 o 
  -5  -3   9      349.79      370.92      9.77 o 
  -4  -3   9      411.55      414.52      9.48 o 
  -3  -3   9     1381.81     1379.10     26.85 o 
  -2  -3   9     1525.80     1529.65     52.56 o 
  -1  -3   9     1046.58     1061.64     17.05 o 
   0  -3   9     1099.35     1012.15     16.63 o 
   1  -3   9     1338.20     1393.43     19.68 o 
   2  -3   9      135.11      166.38      4.09 o 
   3  -3   9      183.09      194.34      6.12 o 
   4  -3   9       87.67       84.07      4.80 o 
   5  -3   9     1331.93     1251.44     22.08 o 
   6  -3   9        3.17        7.55      4.86 o 
   7  -3   9      349.26      370.84     13.22 o 
   8  -3   9      261.78      264.64     16.67 o 
  -8  -2   9        6.12        1.43      8.66 o 
  -7  -2   9       29.39       45.08      8.56 o 
  -6  -2   9      112.00      110.97      7.57 o 
  -5  -2   9      573.15      585.80     12.74 o 
  -4  -2   9     2777.02     2824.48     43.84 o 
  -3  -2   9       12.12       12.40      2.71 o 
  -2  -2   9     1403.01     1365.33     19.19 o 
  -1  -2   9      967.69      939.69     13.79 o 
   0  -2   9      574.31      577.88      9.28 o 
   1  -2   9        3.93        3.90      1.50 o 
   2  -2   9      623.03      556.87     10.30 o 
   3  -2   9     2183.83     2100.03     32.67 o 
   4  -2   9      347.15      346.81      9.18 o 
   5  -2   9      255.19      269.21     11.90 o 
   6  -2   9      130.28      128.98      7.39 o 
   7  -2   9       12.62       11.62      7.44 o 
   8  -2   9       91.21       97.07     10.25 o 
  -8  -1   9      290.91      286.52     16.21 o 
  -7  -1   9       14.16       25.01     16.98 o 
  -6  -1   9      911.41      894.75     20.60 o 
  -5  -1   9      345.48      357.18     12.89 o 
  -4  -1   9      250.91      238.33      7.57 o 
  -3  -1   9      313.60      285.67      5.76 o 
  -2  -1   9      886.69      888.95     12.17 o 
  -1  -1   9      615.26      556.87      7.58 o 
   0  -1   9      248.36      248.59      4.34 o 
   1  -1   9      478.02      455.74      6.67 o 
   2  -1   9     3545.29     3504.11     42.12 o 
   3  -1   9       12.82        7.95      2.83 o 
   4  -1   9     1226.12     1218.03     21.13 o 
   5  -1   9      374.64      353.17     14.50 o 
   6  -1   9       62.78       62.51      6.24 o 
   7  -1   9        0.55       -0.92      7.15 o 
   8  -1   9        0.83      -11.29     11.29 o 
  -8   0   9        5.23       14.26      9.83 o 
  -7   0   9      134.52      135.86     11.13 o 
  -6   0   9      162.54      179.30      8.91 o 
  -5   0   9      220.04      214.48      9.41 o 
  -4   0   9       66.75       59.77      3.52 o 
  -3   0   9       11.74       16.28      2.51 o 
  -2   0   9      394.84      390.88      8.39 o 
  -1   0   9     1213.36     1153.07     13.19 o 
   0   0   9     5620.08     5509.49     75.54 o 
   1   0   9      928.96      875.40     10.68 o 
   2   0   9      139.13      134.49      3.75 o 
   3   0   9      436.63      439.00      9.70 o 
   4   0   9        6.54       -1.14      3.23 o 
   5   0   9        0.81       -0.43      3.74 o 
   6   0   9       65.48       56.85      7.49 o 
   7   0   9        5.75       12.50      7.63 o 
  -8   1   9       17.73       38.07     10.19 o 
  -7   1   9       12.67        3.11      8.00 o 
  -6   1   9      115.03      123.78      9.05 o 
  -5   1   9      196.39      210.93      7.54 o 
  -4   1   9     1130.71     1076.51     17.09 o 
  -3   1   9     1221.81     1205.75     15.26 o 
  -2   1   9      341.76      346.86      5.59 o 
  -1   1   9     1686.14     1563.18     22.46 o 
   0   1   9        7.53        9.48      1.55 o 
   1   1   9      941.19      903.47     18.06 o 
   3   1   9      418.51      397.60     10.45 o 
   4   1   9       42.06       47.82      4.64 o 
   5   1   9       69.25       65.65      5.50 o 
   6   1   9      435.78      429.66     13.70 o 
   7   1   9       27.65       10.13      7.86 o 
  -8   2   9       36.16       32.14     10.18 o 
  -7   2   9       35.27       25.35      8.70 o 
  -6   2   9        9.32        8.81      4.80 o 
  -5   2   9      443.44      464.64     10.09 o 
  -4   2   9      413.48      378.19      8.67 o 
  -3   2   9     2496.29     2398.41     28.51 o 
  -2   2   9      697.97      689.37      9.22 o 
  -1   2   9      124.52      134.20      4.11 o 
   0   2   9     1038.69     1004.79     14.05 o 
   1   2   9     1543.54     1554.23     18.74 o 
   2   2   9      892.09      858.08     16.03 o 
   3   2   9       17.47       20.63      3.46 o 
   4   2   9       84.23       81.53      7.41 o 
   5   2   9      566.27      538.93     13.03 o 
   6   2   9        1.79        5.49      5.90 o 
   7   2   9       17.00       16.59      8.13 o 
  -8   3   9      219.74      207.64     14.59 o 
  -7   3   9      493.91      499.07     19.50 o 
  -6   3   9      160.70      180.45      8.65 o 
  -5   3   9      276.26      248.97      7.96 o 
  -4   3   9      137.62      127.72      6.11 o 
  -3   3   9       53.27       48.77      3.22 o 
  -2   3   9      193.72      194.26      5.43 o 
  -1   3   9       35.86       46.93      3.43 o 
   0   3   9      341.04      320.14     11.97 o 
   1   3   9     1419.17     1397.59     20.21 o 
   2   3   9      428.89      449.91      8.37 o 
   3   3   9      747.32      765.56     15.17 o 
   4   3   9      189.98      182.40      7.31 o 
   5   3   9       31.10       32.15      5.41 o 
   6   3   9       29.52       30.66      7.36 o 
   7   3   9       72.97       55.45      7.29 o 
  -8   4   9      258.36      262.80     27.07 o 
  -7   4   9       13.31        9.39      6.49 o 
  -6   4   9      305.09      310.73      9.55 o 
  -5   4   9        5.68        5.62      4.09 o 
  -4   4   9      775.78      696.36     11.13 o 
  -3   4   9      512.44      475.29      8.56 o 
  -2   4   9      483.08      440.15      8.43 o 
  -1   4   9     3542.48     3450.05     46.82 o 
   0   4   9      149.58      136.27      7.88 o 
   1   4   9      777.47      785.71     13.55 o 
   2   4   9      911.70      870.39     15.02 o 
   3   4   9      281.69      302.14      8.04 o 
   4   4   9        2.81        2.38      4.39 o 
   5   4   9       20.51       29.43      5.47 o 
   6   4   9        5.20        4.56      7.71 o 
  -8   5   9       38.08       19.03     10.84 o 
  -7   5   9       44.21       42.59      7.06 o 
  -6   5   9        6.93       10.27      4.94 o 
  -5   5   9      665.47      599.77     12.77 o 
  -4   5   9      142.45      126.71      5.10 o 
  -3   5   9     1256.24     1172.80     17.19 o 
  -2   5   9     2051.46     1902.33     27.61 o 
  -1   5   9       29.47       31.63      3.76 o 
   0   5   9     1544.37     1495.15     23.68 o 
   1   5   9      520.16      460.73      9.97 o 
   2   5   9      334.12      342.58     12.07 o 
   3   5   9      349.02      358.70      9.73 o 
   4   5   9      646.52      629.82     17.87 o 
   5   5   9      266.31      236.23     12.03 o 
   6   5   9       67.74       48.29      9.69 o 
  -7   6   9       34.47       33.57      6.23 o 
  -6   6   9      328.52      287.05     10.93 o 
  -5   6   9       39.44       36.77      5.31 o 
  -4   6   9      360.17      361.06      9.32 o 
  -3   6   9       91.47       84.10      4.80 o 
  -2   6   9      242.70      220.82      7.10 o 
  -1   6   9     1049.91     1082.44     22.29 o 
   0   6   9      274.22      271.87      8.00 o 
   1   6   9       31.79       37.59      4.38 o 
   2   6   9       10.99        6.27      4.19 o 
   3   6   9     1786.58     1797.65     27.71 o 
   4   6   9      501.83      556.34     17.28 o 
   5   6   9        6.45        5.90      7.77 o 
  -7   7   9       14.96       22.79      7.28 o 
  -6   7   9      119.22      124.97      9.87 o 
  -5   7   9      401.65      371.52     11.06 o 
  -4   7   9       28.27       35.73      5.75 o 
  -3   7   9        0.53       -0.83      4.13 o 
  -2   7   9      529.26      519.96     12.73 o 
  -1   7   9      156.22      155.16      7.52 o 
   0   7   9      509.17      523.64     11.50 o 
   1   7   9      312.40      306.85      9.06 o 
   2   7   9     1178.65     1163.98     19.86 o 
   3   7   9      478.46      488.06     12.39 o 
   4   7   9        1.43        4.10      7.60 o 
   5   7   9        2.54        6.57      8.38 o 
  -6   8   9       35.26       46.25      8.46 o 
  -5   8   9       10.62        7.89      5.81 o 
  -4   8   9        7.45        5.10      5.70 o 
  -3   8   9       95.11       95.02      9.10 o 
  -2   8   9      221.46      224.04      9.09 o 
  -1   8   9      115.52      123.19      7.42 o 
   0   8   9      260.93      272.07     10.20 o 
   1   8   9      545.82      553.59     14.19 o 
   2   8   9      129.93      127.85      7.11 o 
   3   8   9       74.37       93.57      6.99 o 
   4   8   9        2.90       -3.54      7.96 o 
  -6   9   9      150.82      126.48     10.92 o 
  -5   9   9        4.59        7.15      5.44 o 
  -4   9   9       58.94       58.77      6.29 o 
  -3   9   9      118.96      115.56     10.50 o 
  -2   9   9      331.90      345.38     11.32 o 
  -1   9   9      478.81      466.38     13.15 o 
   0   9   9       25.78       21.04     10.19 o 
   1   9   9       27.12       28.75      6.40 o 
   2   9   9       59.37       49.43      7.16 o 
   3   9   9        5.11        2.45      5.94 o 
  -5  10   9      199.13      193.30     10.93 o 
  -4  10   9        7.88       -2.51      5.64 o 
  -3  10   9      171.09      154.18      8.26 o 
  -2  10   9      172.38      174.03     12.30 o 
  -1  10   9        2.81       -0.72      5.94 o 
   0  10   9        0.15       -4.73      9.24 o 
   1  10   9       21.40       28.27      9.34 o 
   2  10   9       16.14       10.77      8.40 o 
  -3  11   9        8.78        3.69      7.18 o 
  -2  11   9       13.92        9.08      6.65 o 
  -1  11   9       11.50       10.36      6.85 o 
   0  11   9      460.51      454.88     25.58 o 
   1 -14  10      109.69       97.11     17.93 o 
  -2 -13  10      119.04      123.03     11.51 o 
  -1 -13  10      120.55      126.39      8.58 o 
   0 -13  10      103.36      112.73      6.27 o 
   1 -13  10      109.22      125.92     17.83 o 
  -3 -12  10      396.34      374.24     18.00 o 
  -2 -12  10      154.49      154.44      8.92 o 
  -1 -12  10       46.86       54.46      5.95 o 
   0 -12  10       70.70       69.93      5.22 o 
   1 -12  10      162.37      172.05     18.17 o 
   4 -12  10        4.00       -4.55      4.94 o 
   5 -12  10       28.14       34.31     20.04 o 
  -4 -11  10      190.56      165.70     10.73 o 
  -3 -11  10        4.84       10.20      9.38 o 
  -2 -11  10        1.05        4.04     10.32 o 
  -1 -11  10      163.81      181.72     10.54 o 
   0 -11  10      509.40      527.51     21.19 o 
   1 -11  10      145.29      169.86     16.99 o 
   3 -11  10      355.37      366.53     16.48 o 
   4 -11  10        4.46       -0.08      4.87 o 
   5 -11  10      195.68      188.72     11.49 o 
   6 -11  10       47.82       47.17      9.02 o 
  -5 -10  10       86.28       93.09      9.80 o 
  -4 -10  10       40.61       41.95      7.57 o 
  -3 -10  10        9.88       12.77      7.78 o 
  -2 -10  10      639.42      632.34     20.42 o 
  -1 -10  10     1026.24     1022.78     26.99 o 
   0 -10  10      234.62      214.46      9.88 o 
   1 -10  10      346.90      336.47     22.89 o 
   2 -10  10      473.31      446.35     13.54 o 
   3 -10  10       18.87       25.82      6.74 o 
   4 -10  10       82.65       78.99      7.22 o 
   5 -10  10       84.86       94.75      8.85 o 
   6 -10  10      109.29      113.88     15.41 o 
  -5  -9  10      230.92      252.61     12.53 o 
  -4  -9  10       38.78       55.21      9.41 o 
  -3  -9  10      384.74      387.88     19.54 o 
  -2  -9  10      925.93      909.55     26.87 o 
  -1  -9  10      180.33      197.04     10.20 o 
   0  -9  10      987.97      941.95     24.01 o 
   1  -9  10       11.27       18.61      4.08 o 
   2  -9  10       89.27       72.64      4.16 o 
   3  -9  10      181.75      190.12      9.19 o 
   4  -9  10      432.62      455.58     15.26 o 
   5  -9  10      640.40      648.09     20.12 o 
   6  -9  10        4.37       10.68     19.04 o 
   7  -9  10       36.00       35.06      9.52 o 
  -6  -8  10       29.86       29.44      8.54 o 
  -5  -8  10      408.35      441.64     15.29 o 
  -4  -8  10      198.07      192.15     20.21 o 
  -3  -8  10      196.20      209.04     12.02 o 
  -2  -8  10      382.04      368.27     14.24 o 
  -1  -8  10     1033.69     1007.84     25.74 o 
   0  -8  10       90.26      103.29     12.21 o 
   1  -8  10        0.73       -0.49      2.99 o 
   2  -8  10        8.02        2.24      3.72 o 
   3  -8  10      800.04      781.83     35.08 o 
   4  -8  10      848.34      854.64     19.15 o 
   5  -8  10       59.78       45.24      6.35 o 
   6  -8  10      494.89      460.80     15.12 o 
   7  -8  10        0.67       -0.40      8.39 o 
  -6  -7  10      346.98      354.97     14.80 o 
  -5  -7  10       68.39       56.70      9.56 o 
  -4  -7  10        2.46       -6.43      6.50 o 
  -3  -7  10      194.46      184.45     10.62 o 
  -2  -7  10     1092.35     1073.40     27.51 o 
  -1  -7  10      122.83      135.82      8.09 o 
   0  -7  10      282.51      283.72     10.48 o 
   1  -7  10     1148.72     1110.62     18.37 o 
   2  -7  10     3896.58     3796.20     57.93 o 
   3  -7  10       24.88       26.65      4.24 o 
   4  -7  10       83.96       81.85      6.07 o 
   5  -7  10     1087.44     1035.57     22.99 o 
   6  -7  10       28.59       15.72      6.45 o 
   7  -7  10        6.81       12.95      7.53 o 
  -7  -6  10      124.29      135.53     20.02 o 
  -6  -6  10        2.81        1.86      7.01 o 
  -5  -6  10        1.48       -6.06      7.17 o 
  -4  -6  10      459.19      461.39     17.15 o 
  -3  -6  10     2422.84     2308.83     53.13 o 
  -2  -6  10       16.08       15.84      8.74 o 
  -1  -6  10      103.43      126.16     12.12 o 
   0  -6  10      720.68      731.50     12.93 o 
   1  -6  10     1441.45     1388.42     19.94 o 
   2  -6  10      455.33      432.15      9.23 o 
   3  -6  10       42.50       50.56      6.93 o 
   4  -6  10     1079.08      987.98     42.91 o 
   5  -6  10       14.12       15.04      5.36 o 
   6  -6  10        8.10       11.49      6.20 o 
   7  -6  10      177.60      173.93     14.70 o 
  -7  -5  10       10.76        3.32     13.61 o 
  -6  -5  10       20.72       27.60     13.13 o 
  -5  -5  10       93.89       90.10      8.00 o 
  -4  -5  10     2095.33     2068.96     39.94 o 
  -3  -5  10        3.29       -0.55      3.94 o 
   0  -5  10       64.97       48.69      3.54 o 
   1  -5  10      211.62      219.92      5.87 o 
   2  -5  10      309.07      331.52      9.17 o 
   3  -5  10      714.79      743.09     16.22 o 
   4  -5  10       41.17       57.93      5.49 o 
   5  -5  10       35.19       28.31      5.70 o 
   6  -5  10       29.29       36.89      8.06 o 
   7  -5  10       88.47       82.04      9.76 o 
  -7  -4  10       29.47       31.06     13.87 o 
  -6  -4  10      144.78      138.59     16.28 o 
  -5  -4  10     1712.99     1671.89     34.15 o 
  -4  -4  10       53.60       41.30      5.49 o 
  -3  -4  10      743.43      721.22     16.28 o 
  -2  -4  10      647.46      645.04     13.20 o 
  -1  -4  10     2000.39     2090.94     28.46 o 
   0  -4  10      327.90      316.35      7.61 o 
   1  -4  10     1159.32     1121.63     16.37 o 
   2  -4  10       20.92       15.61      2.94 o 
   3  -4  10      119.17      107.14      5.84 o 
   4  -4  10     1202.05     1206.09     24.74 o 
   5  -4  10      540.49      532.07     21.21 o 
   6  -4  10       46.23       44.25      5.56 o 
   7  -4  10       36.52       31.05      6.84 o 
  -7  -3  10      174.49      156.99     13.90 o 
  -6  -3  10      156.33      155.14     12.31 o 
  -5  -3  10       41.44       45.55      4.51 o 
  -4  -3  10      550.99      519.25     12.82 o 
  -3  -3  10       32.05       28.86      4.12 o 
  -2  -3  10        0.97       -1.15      1.58 o 
  -1  -3  10        7.05        6.76      2.14 o 
   0  -3  10     1846.72     1806.75     24.91 o 
   1  -3  10     1044.37      984.70     13.13 o 
   2  -3  10       96.17       95.46      4.98 o 
   3  -3  10      738.27      690.07     12.96 o 
   4  -3  10      482.13      472.01     10.77 o 
   5  -3  10      426.27      401.47     14.44 o 
   6  -3  10      436.75      417.38     11.94 o 
   7  -3  10        6.00        2.00      6.05 o 
  -8  -2  10      137.41      107.92     22.77 o 
  -7  -2  10        0.45       -3.51      6.27 o 
  -6  -2  10      153.76      148.79      8.91 o 
  -5  -2  10      194.18      176.48      8.04 o 
  -4  -2  10      311.33      305.09     10.78 o 
  -3  -2  10      100.24      121.32      4.75 o 
  -2  -2  10      152.91      124.50      4.04 o 
  -1  -2  10     2298.85     2245.04     30.59 o 
   0  -2  10      372.61      343.18      6.76 o 
   1  -2  10     2360.08     2303.21     28.66 o 
   2  -2  10     1374.61     1362.43     19.78 o 
   3  -2  10      400.61      422.18      9.52 o 
   4  -2  10      153.94      150.05      6.24 o 
   5  -2  10        5.24       -4.20      4.20 o 
   6  -2  10       18.25       18.49      5.54 o 
   7  -2  10       71.05       57.73      8.53 o 
  -8  -1  10       81.11       81.32     12.56 o 
  -7  -1  10       28.03       14.64     11.10 o 
  -6  -1  10      197.25      190.99      9.30 o 
  -5  -1  10        6.44        1.33      4.64 o 
  -4  -1  10      273.12      264.83      8.57 o 
  -3  -1  10     3318.30     3288.24     44.74 o 
  -2  -1  10     3441.40     3318.78     39.96 o 
  -1  -1  10      125.86      114.33      3.17 o 
   0  -1  10     1724.70     1716.82     20.11 o 
   1  -1  10     1656.59     1684.03     19.92 o 
   2  -1  10      156.84      145.76      4.01 o 
   3  -1  10       23.11       25.13      2.81 o 
   4  -1  10        6.40        5.69      3.85 o 
   5  -1  10      187.55      184.28      7.80 o 
   6  -1  10      175.89      158.32     10.30 o 
   7  -1  10       64.20       57.40      8.62 o 
  -8   0  10       24.73       29.54     11.08 o 
  -7   0  10      185.31      183.21     12.46 o 
  -6   0  10      781.06      761.29     21.81 o 
  -5   0  10        4.35        3.30      4.72 o 
  -4   0  10     2053.48     2046.69     33.05 o 
  -3   0  10     3244.01     3283.47     45.02 o 
  -2   0  10       78.63       60.96      2.91 o 
  -1   0  10      619.20      578.92      7.22 o 
   0   0  10     1163.07     1174.24     13.63 o 
   1   0  10      497.48      484.60      7.59 o 
   2   0  10        2.48       -2.08      2.19 o 
   3   0  10     1501.14     1394.96     20.66 o 
   4   0  10      539.52      515.21     12.25 o 
   5   0  10       36.29       31.59      4.87 o 
   6   0  10      386.45      412.20     14.57 o 
   7   0  10       48.27       58.52      8.74 o 
  -8   1  10       31.26       33.44     10.36 o 
  -7   1  10       36.02       38.75     10.66 o 
  -6   1  10      161.08      167.35      9.15 o 
  -5   1  10      254.56      265.88     10.56 o 
  -4   1  10      349.10      369.37     12.95 o 
  -3   1  10        4.96        6.21      2.51 o 
  -2   1  10     1356.01     1280.66     20.81 o 
  -1   1  10     1600.35     1556.43     20.55 o 
   0   1  10     2865.62     2953.27     52.07 o 
   1   1  10        7.15        5.61      2.56 o 
   2   1  10     2221.48     2007.14     72.42 o 
   3   1  10     1449.48     1366.03     20.63 o 
   4   1  10       47.16       45.03      4.80 o 
   5   1  10      339.48      346.26     10.58 o 
   6   1  10        6.49       -3.97      6.80 o 
   7   1  10      104.10      128.13     10.49 o 
  -8   2  10      164.62      175.59     15.29 o 
  -7   2  10      207.91      202.48     13.10 o 
  -6   2  10       10.32        9.45      6.05 o 
  -5   2  10        1.78       -1.84      3.61 o 
  -4   2  10        5.68        3.85      3.70 o 
  -3   2  10      151.74      143.17      4.48 o 
  -2   2  10      825.56      780.21     11.76 o 
  -1   2  10      262.00      269.60      5.96 o 
   0   2  10     2303.32     2226.22     28.24 o 
   1   2  10      370.60      336.06     10.51 o 
   2   2  10       43.66       42.01      3.27 o 
   3   2  10      309.18      345.08     10.56 o 
   4   2  10      441.72      429.30     11.28 o 
   5   2  10      203.51      196.97      9.02 o 
   6   2  10       53.86       48.62      7.31 o 
   7   2  10      103.25      100.05     10.02 o 
  -8   3  10        8.06       23.11     14.04 o 
  -7   3  10        8.10       16.77      9.07 o 
  -6   3  10       50.19       61.31      4.91 o 
  -5   3  10      516.76      491.77     15.11 o 
  -4   3  10      823.83      738.62     12.28 o 
  -3   3  10     1509.12     1435.77     18.63 o 
  -2   3  10       29.85       22.93      2.83 o 
  -1   3  10     1901.59     1845.74     26.49 o 
   0   3  10      211.88      188.70      6.04 o 
   1   3  10       44.79       45.13      3.90 o 
   2   3  10       77.30       78.46      4.10 o 
   3   3  10       31.39       33.38      4.51 o 
   4   3  10      578.47      555.93     19.84 o 
   5   3  10       39.34       41.10      6.18 o 
   6   3  10      597.49      601.14     15.05 o 
  -8   4  10        2.13      -10.14     10.14 o 
  -7   4  10      315.52      278.83     15.73 o 
  -6   4  10      139.61      140.20      7.72 o 
  -5   4  10      993.53      896.50     16.21 o 
  -4   4  10      535.41      515.18      9.41 o 
  -3   4  10      867.27      810.73     12.23 o 
  -2   4  10      939.83      919.44     15.29 o 
  -1   4  10        9.14       10.68      3.35 o 
   0   4  10       22.14       21.20      3.60 o 
   1   4  10      187.12      196.09      6.52 o 
   2   4  10      355.70      389.27      9.48 o 
   3   4  10      640.35      631.48     12.19 o 
   4   4  10        1.55        7.86      4.79 o 
   5   4  10      220.18      224.59     11.46 o 
   6   4  10       12.65       18.19      8.29 o 
  -7   5  10      137.71      156.93      9.26 o 
  -6   5  10      242.54      223.23      8.63 o 
  -5   5  10       15.74       17.74      5.66 o 
  -4   5  10      365.56      365.75      8.93 o 
  -3   5  10       49.93       53.94      4.28 o 
  -2   5  10      457.96      435.27      9.77 o 
  -1   5  10       40.97       35.60      4.10 o 
   0   5  10       13.33       15.85      3.83 o 
   1   5  10      365.74      410.59     11.08 o 
   2   5  10       10.43       14.14      4.21 o 
   3   5  10      627.92      625.89     13.23 o 
   4   5  10      900.03      907.53     23.88 o 
   5   5  10       41.04       46.70      8.49 o 
   6   5  10       23.22        7.64     16.99 o 
  -7   6  10        1.07        3.74      5.95 o 
  -6   6  10       35.60       31.99      5.93 o 
  -5   6  10       24.05       30.40      5.43 o 
  -4   6  10       24.18       26.91      4.22 o 
  -3   6  10      380.77      374.65      8.89 o 
  -2   6  10      258.28      259.32      8.16 o 
  -1   6  10      877.34      872.25     15.47 o 
   0   6  10     1331.04     1326.82     21.16 o 
   1   6  10        0.57       -0.33      4.03 o 
   2   6  10      339.40      334.07      9.72 o 
   3   6  10      350.94      341.88     10.32 o 
   4   6  10      400.91      419.55     15.61 o 
   5   6  10       14.93       17.04      8.33 o 
  -7   7  10       15.02       21.29     11.71 o 
  -6   7  10        5.08       16.58      7.69 o 
  -5   7  10      151.39      151.10      8.14 o 
  -4   7  10      681.05      631.98     13.58 o 
  -3   7  10      555.03      533.59     12.13 o 
  -2   7  10      360.23      358.52     10.85 o 
  -1   7  10       76.67       74.87      6.80 o 
   0   7  10      338.71      348.01     12.07 o 
   1   7  10      299.06      307.22     10.42 o 
   2   7  10       12.39       16.41      4.99 o 
   3   7  10        9.94       -1.33      5.26 o 
   4   7  10        5.01        6.69      9.27 o 
  -6   8  10      227.63      214.17     14.77 o 
  -5   8  10        0.05       -2.67      5.09 o 
  -4   8  10      484.95      461.84     11.97 o 
  -3   8  10       51.67       54.90      5.87 o 
  -2   8  10        2.30       -1.21      5.13 o 
  -1   8  10       11.46        8.49      5.31 o 
   0   8  10      230.28      222.00      9.71 o 
   1   8  10       22.66       36.71      6.48 o 
   2   8  10      107.77      105.73      7.12 o 
   3   8  10      249.30      269.83     10.15 o 
   4   8  10      276.61      283.73     14.23 o 
  -5   9  10      180.09      172.24     10.33 o 
  -4   9  10      108.27      129.07      7.89 o 
  -3   9  10        0.69       -0.18      5.34 o 
  -2   9  10      168.06      171.14      8.97 o 
  -1   9  10      338.42      305.59     11.37 o 
   0   9  10      208.88      214.73     10.17 o 
   1   9  10       20.58        4.12      6.35 o 
   2   9  10      578.21      581.38     14.23 o 
   3   9  10      178.00      191.62      9.38 o 
  -4  10  10        0.21        3.72      6.11 o 
  -3  10  10       10.86        4.45      5.86 o 
  -2  10  10      255.54      273.31     11.36 o 
  -1  10  10      106.15      120.50      8.69 o 
   0  10  10       15.39       15.95      6.99 o 
   1  10  10      415.94      409.12     21.40 o 
  -2  11  10        1.93       -6.97      6.97 o 
  -1  11  10      252.04      214.66     16.53 o 
  -2 -13  11      102.86      125.57     11.42 o 
  -1 -13  11      510.82      505.63     14.22 o 
   0 -13  11       95.21       83.47      9.42 o 
   1 -13  11      305.54      337.56     26.86 o 
  -3 -12  11      102.25      103.20     11.43 o 
  -2 -12  11      197.08      189.49      9.50 o 
  -1 -12  11      144.99      155.94     17.13 o 
   0 -12  11      659.42      673.63     20.10 o 
   1 -12  11      232.90      231.04     20.97 o 
   4 -12  11       10.92        7.36      5.94 o 
   5 -12  11       54.13       55.27      8.05 o 
  -4 -11  11      445.68      426.86     19.63 o 
  -3 -11  11       60.76       49.80      7.20 o 
  -2 -11  11      248.92      265.91     13.96 o 
  -1 -11  11      681.26      708.58     21.56 o 
   0 -11  11      161.97      161.49      9.66 o 
   1 -11  11      341.36      360.78     12.68 o 
   3 -11  11       96.40      105.85      6.95 o 
   4 -11  11       98.02      116.64      8.34 o 
   5 -11  11       38.18       38.32      7.64 o 
  -5 -10  11       95.99       95.72     12.51 o 
  -4 -10  11       51.92       60.85      8.07 o 
  -3 -10  11      333.89      349.66     16.35 o 
  -2 -10  11      222.92      231.44     12.84 o 
  -1 -10  11        2.36        5.01      5.72 o 
   0 -10  11       77.78      104.41     17.08 o 
   1 -10  11     1109.78      989.05     43.10 o 
   2 -10  11      574.37      551.24     19.18 o 
   3 -10  11      196.31      210.96      9.90 o 
   4 -10  11      321.49      308.22     13.09 o 
   5 -10  11      285.99      288.56     14.96 o 
   6 -10  11        3.26        8.36     13.43 o 
  -5  -9  11       22.94       19.57      7.73 o 
  -4  -9  11      180.06      173.46     12.72 o 
  -3  -9  11      228.39      197.98     12.15 o 
  -2  -9  11       73.49       74.19      7.89 o 
  -1  -9  11       20.56       28.30      6.22 o 
   0  -9  11     1469.62     1321.90     31.88 o 
   1  -9  11      191.78      218.62      9.64 o 
   2  -9  11       16.02        8.07      4.20 o 
   3  -9  11     1167.15     1157.88     46.35 o 
   4  -9  11       13.10       12.59      5.78 o 
   5  -9  11      153.29      153.78     12.05 o 
   6  -9  11       22.74       25.96      8.27 o 
  -6  -8  11       36.06       43.27      8.71 o 
  -5  -8  11       95.20      106.90     11.79 o 
  -4  -8  11      248.79      249.92     14.25 o 
  -3  -8  11      204.63      191.04     11.48 o 
  -2  -8  11      675.41      680.24     20.29 o 
  -1  -8  11     1677.94     1632.79     38.59 o 
   0  -8  11      296.03      312.11     11.73 o 
   1  -8  11       58.72       37.29      4.11 o 
   2  -8  11      462.06      456.58     19.35 o 
   3  -8  11       84.19       92.69      9.83 o 
   4  -8  11      138.91      142.92      9.05 o 
   5  -8  11       34.03       34.04      7.07 o 
   6  -8  11       16.06       19.28      7.99 o 
   7  -8  11       77.50       77.90     10.50 o 
  -6  -7  11       42.25       29.86     11.78 o 
  -5  -7  11      236.01      246.40     14.59 o 
  -4  -7  11      324.51      318.11     14.86 o 
  -3  -7  11      431.96      467.89     16.77 o 
  -2  -7  11      684.29      684.95     36.82 o 
  -1  -7  11       11.10       11.05      4.64 o 
   0  -7  11      138.99      138.10      8.23 o 
   1  -7  11      100.63       95.11      5.17 o 
   2  -7  11      213.33      197.22      7.76 o 
   3  -7  11      225.13      226.97     10.67 o 
   4  -7  11      130.76      114.00      8.24 o 
   5  -7  11      162.53      160.56     16.97 o 
   6  -7  11        0.97       -0.82      7.96 o 
   7  -7  11       73.23       56.44     12.06 o 
  -7  -6  11      315.69      321.07     27.16 o 
  -6  -6  11      306.77      290.02     26.23 o 
  -5  -6  11       90.99       84.83     17.69 o 
  -4  -6  11      938.75      884.73     25.75 o 
  -3  -6  11       21.38       27.26      8.43 o 
  -2  -6  11        6.10       12.42     10.44 o 
  -1  -6  11       19.24       20.23      4.54 o 
   0  -6  11       47.77       48.60      3.93 o 
   1  -6  11       94.08       95.13      5.03 o 
   2  -6  11      550.90      512.08     12.26 o 
   3  -6  11      136.56      139.08      7.98 o 
   4  -6  11      261.05      300.12     10.55 o 
   5  -6  11      143.73      125.78      8.15 o 
   6  -6  11      107.34       93.04      8.32 o 
   7  -6  11        1.11       -2.39      8.19 o 
  -7  -5  11      160.03      139.74     19.69 o 
  -6  -5  11      253.69      244.47     22.22 o 
  -5  -5  11      252.96      263.16     31.46 o 
  -4  -5  11      191.02      153.21     16.29 o 
  -3  -5  11       12.75       16.36      5.49 o 
  -2  -5  11      154.43      142.79      8.33 o 
  -1  -5  11     1746.63     1679.26     38.83 o 
   0  -5  11     1153.94     1148.27     28.87 o 
   1  -5  11     3699.09     3680.25     81.28 o 
   2  -5  11     6475.75     6469.57    140.19 o 
   3  -5  11      505.49      534.29     13.15 o 
   4  -5  11      609.50      583.75     14.82 o 
   5  -5  11       54.06       55.02      6.59 o 
   6  -5  11      242.90      216.44     10.98 o 
   7  -5  11        3.58       -7.20      7.20 o 
  -7  -4  11      107.11      108.86     17.82 o 
  -6  -4  11       51.37       50.74     13.67 o 
  -5  -4  11       79.58       78.39      9.07 o 
  -4  -4  11      212.46      206.27     11.20 o 
  -3  -4  11     1114.77     1080.11     27.73 o 
  -2  -4  11     2156.17     1996.51     42.61 o 
  -1  -4  11     1223.76     1241.11     20.10 o 
   0  -4  11      900.14      839.43     14.34 o 
   1  -4  11     4800.26     4836.17     83.97 o 
   2  -4  11        9.24        5.52      2.69 o 
   3  -4  11       47.40       43.38      4.72 o 
   4  -4  11       15.24       14.36      4.88 o 
   5  -4  11      250.70      253.26     11.40 o 
   6  -4  11       19.18       23.45      5.46 o 
   7  -4  11        1.63       -3.25      6.46 o 
  -7  -3  11        8.22       11.70     13.09 o 
  -6  -3  11        0.98      -10.20     10.20 o 
  -5  -3  11        1.28       -3.58      6.41 o 
  -4  -3  11      129.57      115.67      7.14 o 
  -3  -3  11      246.75      247.38     11.26 o 
  -2  -3  11      160.49      140.96      6.96 o 
  -1  -3  11      223.78      174.29      5.57 o 
   0  -3  11     1768.35     1769.53     27.71 o 
   1  -3  11       28.12       37.36      2.31 o 
   2  -3  11      172.69      172.02      5.15 o 
   3  -3  11     1570.44     1632.07     26.38 o 
   4  -3  11     1115.55     1063.37     19.11 o 
   5  -3  11      202.90      197.61     12.51 o 
   6  -3  11        4.10        2.57      5.28 o 
   7  -3  11      103.44      118.86      9.39 o 
  -7  -2  11      116.24      111.55      9.61 o 
  -6  -2  11      960.96      932.79     21.50 o 
  -5  -2  11      522.36      539.45     15.54 o 
  -4  -2  11       74.56       81.69      4.90 o 
  -3  -2  11     1159.78     1111.22     25.16 o 
  -2  -2  11     1542.24     1484.20     25.50 o 
  -1  -2  11     2912.72     3001.95     40.45 o 
   0  -2  11      750.82      830.40     13.08 o 
   1  -2  11       79.34       78.68      3.34 o 
   2  -2  11     1246.20     1232.54     23.64 o 
   3  -2  11      239.62      243.05      7.47 o 
   4  -2  11      246.64      245.13      9.07 o 
   5  -2  11      273.14      298.29      9.93 o 
   6  -2  11      103.48       85.22      6.95 o 
   7  -2  11        2.58       -7.57      7.57 o 
  -8  -1  11        0.52        1.00     10.82 o 
  -7  -1  11      474.90      463.86     15.25 o 
  -6  -1  11      489.28      497.57     14.66 o 
  -5  -1  11       42.83       40.63      5.62 o 
  -4  -1  11       63.43       69.13      4.80 o 
  -3  -1  11      448.74      426.05      8.37 o 
  -2  -1  11      639.50      597.10      9.86 o 
  -1  -1  11      208.58      213.11      4.47 o 
   0  -1  11     3601.49     3621.35     40.72 o 
   1  -1  11     3359.99     3380.02     38.30 o 
   2  -1  11      259.99      264.04      5.94 o 
   3  -1  11      448.31      462.23     10.52 o 
   4  -1  11       95.82      107.04      7.57 o 
   5  -1  11      168.42      158.25      7.60 o 
   6  -1  11       29.46       21.29      7.04 o 
   7  -1  11        3.84      -10.35     10.35 o 
  -8   0  11       36.75       33.58     17.50 o 
  -7   0  11        4.28       -1.78      6.68 o 
  -6   0  11       59.06       46.86      6.89 o 
  -5   0  11        2.48       -2.81      4.93 o 
  -4   0  11     1404.02     1302.77     22.49 o 
  -3   0  11      465.94      410.86      7.64 o 
  -2   0  11      394.27      188.01     10.03 o 
  -1   0  11     2806.09     2718.07     27.56 o 
   0   0  11     2327.67     2383.33     25.87 o 
   1   0  11        1.10        4.79      2.66 o 
   2   0  11      545.89      522.46     11.62 o 
   3   0  11       11.05       10.92      3.09 o 
   4   0  11        1.99       -0.60      3.49 o 
   5   0  11       21.46       18.83      7.03 o 
   6   0  11        2.09        3.62      6.81 o 
   7   0  11       16.32       26.56      8.44 o 
  -8   1  11       11.71        1.43      9.98 o 
  -7   1  11       87.18       84.77     19.07 o 
  -6   1  11        7.39        5.32      5.96 o 
  -5   1  11      548.48      519.14     18.84 o 
  -4   1  11       41.12       42.39      4.00 o 
  -3   1  11      955.33      942.85     14.01 o 
  -2   1  11     1856.63     1727.04     24.79 o 
  -1   1  11      275.59      263.53      6.69 o 
   0   1  11      141.89      140.39      4.76 o 
   1   1  11      447.73      465.51     11.85 o 
   2   1  11      291.49      302.92      7.08 o 
   3   1  11      144.68      148.84      6.36 o 
   4   1  11       82.67       82.40      5.70 o 
   5   1  11      593.15      579.79     13.86 o 
   6   1  11       26.95       22.61      7.47 o 
   7   1  11        1.48       10.67      8.26 o 
  -8   2  11      196.33      203.99     14.60 o 
  -7   2  11       46.75       37.56      9.47 o 
  -6   2  11      361.87      368.65     17.00 o 
  -5   2  11      383.95      357.87      9.94 o 
  -4   2  11      465.99      474.77     11.15 o 
  -3   2  11      247.30      222.83      5.81 o 
  -2   2  11      155.86      166.84      5.06 o 
  -1   2  11      132.93      120.46      4.49 o 
   0   2  11      292.49      308.79      7.49 o 
   1   2  11      529.01      514.13     16.53 o 
   2   2  11      118.11      115.63      5.19 o 
   3   2  11      586.41      580.81     13.82 o 
   4   2  11      745.04      733.55     15.45 o 
   5   2  11       21.38       18.07      5.62 o 
   6   2  11       33.73       26.41      6.37 o 
  -8   3  11       11.49        6.98     10.37 o 
  -7   3  11       14.32       18.19     14.30 o 
  -6   3  11      150.57      162.98      9.78 o 
  -5   3  11       50.35       61.60      5.17 o 
  -4   3  11       13.76       15.74      3.57 o 
  -3   3  11      337.86      341.29      7.33 o 
  -2   3  11       22.96       27.84      3.11 o 
  -1   3  11      638.00      638.73     11.79 o 
   0   3  11      636.28      620.13     11.68 o 
   1   3  11      402.04      434.94      9.63 o 
   2   3  11     1048.56     1044.50     15.47 o 
   3   3  11      450.67      458.86     11.40 o 
   4   3  11        0.78       -4.69      4.69 o 
   5   3  11       91.43      106.00      7.19 o 
   6   3  11       11.73        7.59      6.27 o 
  -7   4  11      145.87      143.34     12.93 o 
  -6   4  11       57.66       49.01      5.81 o 
  -5   4  11       30.17       21.11      4.79 o 
  -4   4  11       15.82       16.80      3.66 o 
  -3   4  11        3.74        1.93      3.14 o 
  -2   4  11     1239.56     1206.90     17.52 o 
  -1   4  11      449.78      430.91      9.64 o 
   0   4  11      324.09      319.73      8.42 o 
   1   4  11     1787.28     1716.12     25.85 o 
   2   4  11      130.31      113.42      6.30 o 
   3   4  11       56.62       66.22      5.33 o 
   4   4  11      178.59      172.59     12.45 o 
   5   4  11       21.66       17.36     11.10 o 
   6   4  11       45.05       29.17      8.99 o 
  -7   5  11      108.45      124.51     12.80 o 
  -6   5  11      185.10      179.61      8.18 o 
  -5   5  11       49.19       51.92      5.61 o 
  -4   5  11      615.75      607.84     10.85 o 
  -3   5  11      907.65      868.44     14.04 o 
  -2   5  11      638.84      619.68     11.32 o 
  -1   5  11       16.66       13.74      4.10 o 
   0   5  11      388.49      341.61      9.08 o 
   1   5  11      324.49      282.11      8.60 o 
   2   5  11       55.74       45.14      5.09 o 
   3   5  11        6.34        5.71      6.43 o 
   4   5  11       12.48       21.01      7.42 o 
   5   5  11      103.74       82.36      9.55 o 
  -7   6  11      136.64      123.71      8.11 o 
  -6   6  11        1.08       -5.43      5.43 o 
  -5   6  11      596.30      580.85     29.02 o 
  -4   6  11      172.71      168.09      6.31 o 
  -3   6  11      207.58      188.29      6.81 o 
  -2   6  11       70.92       69.94      5.36 o 
  -1   6  11       13.59       16.56      4.32 o 
   0   6  11      239.79      229.33     12.15 o 
   1   6  11       20.67       18.83      4.76 o 
   2   6  11      966.27      966.24     17.61 o 
   3   6  11       67.48       80.68      9.00 o 
   4   6  11      115.09      105.69      9.67 o 
   5   6  11       22.88       29.70      8.98 o 
  -6   7  11      210.16      197.04     10.62 o 
  -5   7  11       14.90       10.21      5.22 o 
  -4   7  11        4.09        4.88      4.72 o 
  -3   7  11      545.73      508.78     12.18 o 
  -2   7  11        9.73       11.05      4.60 o 
  -1   7  11      232.84      231.90      8.18 o 
   0   7  11      154.62      154.85      7.47 o 
   1   7  11      693.56      712.04     15.88 o 
   2   7  11        7.40        6.22      5.29 o 
   3   7  11       39.58       46.39      8.41 o 
   4   7  11      245.72      241.25     13.07 o 
  -6   8  11       10.80        6.64      8.12 o 
  -5   8  11       78.96       71.71      6.52 o 
  -4   8  11       12.42        7.70      5.49 o 
  -3   8  11       31.33       33.08      5.75 o 
  -2   8  11      317.70      303.88     11.04 o 
  -1   8  11      808.13      839.85     18.48 o 
   0   8  11      985.82      988.79     20.81 o 
   1   8  11      146.47      137.85      7.68 o 
   2   8  11       66.70       80.93      7.61 o 
   3   8  11      269.79      272.14     15.59 o 
  -5   9  11        9.70        9.71      6.08 o 
  -4   9  11      211.77      189.48      9.13 o 
  -3   9  11       27.51       30.80      6.22 o 
  -2   9  11      499.76      524.87     14.53 o 
  -1   9  11      458.29      451.14     15.88 o 
   0   9  11        0.64       -5.57      6.24 o 
   1   9  11       50.51       47.03      7.57 o 
   2   9  11        5.78        7.78      8.48 o 
  -4  10  11      183.42      193.00     14.16 o 
  -3  10  11       19.65       19.54      6.49 o 
  -2  10  11       23.44       37.49      6.57 o 
  -1  10  11       59.53       49.26      7.70 o 
   0  10  11        1.55        7.54      6.97 o 
   1  10  11        6.69       24.66     11.49 o 
  -1 -13  12       16.59       17.37      5.74 o 
   0 -13  12      521.87      523.72     27.81 o 
   1 -13  12       97.76      105.15     17.52 o 
  -3 -12  12      335.49      294.35     29.48 o 
  -2 -12  12       51.57       77.17      9.78 o 
  -1 -12  12      154.84      163.13     10.82 o 
   0 -12  12       95.06      102.83     13.11 o 
   1 -12  12      260.45      237.33     10.73 o 
   3 -12  12      126.28      125.94      8.96 o 
   4 -12  12      362.50      387.29     15.41 o 
  -4 -11  12       42.16       29.62     10.06 o 
  -3 -11  12       21.73       18.93      8.71 o 
  -2 -11  12       33.84       34.81      8.11 o 
  -1 -11  12      551.99      554.15     18.68 o 
   0 -11  12      122.96      119.55      8.34 o 
   1 -11  12        2.41       14.57      5.24 o 
   2 -11  12      240.65      220.04     12.34 o 
   3 -11  12      451.09      463.42     18.31 o 
   4 -11  12       10.03       12.66      6.26 o 
   5 -11  12        7.57       10.21      7.45 o 
  -5 -10  12        2.08       -8.23     17.41 o 
  -4 -10  12       27.69       50.24      9.94 o 
  -3 -10  12      212.44      184.07     12.52 o 
  -2 -10  12      975.41      944.16     26.85 o 
  -1 -10  12       58.04       47.76      7.02 o 
   0 -10  12      337.79      333.78     13.72 o 
   1 -10  12      201.14      174.87      9.42 o 
   2 -10  12        3.73        8.16      5.45 o 
   3 -10  12      186.95      206.08     13.71 o 
   4 -10  12       15.43       31.38      6.58 o 
   5 -10  12       25.17       28.69      7.75 o 
   6 -10  12      132.66      110.51     10.84 o 
  -5  -9  12        0.82       -2.65      9.24 o 
  -4  -9  12     1102.53     1060.35     31.05 o 
  -3  -9  12      747.29      740.95     23.43 o 
  -2  -9  12        7.00        0.98      6.10 o 
  -1  -9  12      685.48      734.88     24.87 o 
   0  -9  12      522.62      474.27     15.49 o 
   1  -9  12       71.42       79.39      6.63 o 
   2  -9  12        3.35        3.78      4.58 o 
   3  -9  12      144.76      152.13      8.64 o 
   4  -9  12      346.89      375.12     28.43 o 
   5  -9  12        0.58       -0.65      6.78 o 
   6  -9  12      332.01      297.43     15.29 o 
  -6  -8  12       97.36      116.30     10.44 o 
  -5  -8  12      572.24      572.75     22.01 o 
  -4  -8  12      109.86       95.62     10.42 o 
  -3  -8  12      408.08      418.30     16.63 o 
  -2  -8  12       36.12       40.93      9.30 o 
  -1  -8  12       54.35       57.73      8.90 o 
   0  -8  12      212.31      200.12      9.92 o 
   1  -8  12       31.57       25.28      5.01 o 
   2  -8  12     1747.33     1689.12     38.21 o 
   3  -8  12      729.85      741.08     27.88 o 
   4  -8  12      218.17      239.72     12.11 o 
   5  -8  12      293.57      297.38     14.38 o 
   6  -8  12      165.19      198.23     14.13 o 
   7  -8  12        9.91       20.88     16.56 o 
  -6  -7  12      200.46      178.54     14.29 o 
  -5  -7  12       96.85       94.33     10.92 o 
  -4  -7  12      323.46      300.25     15.02 o 
  -3  -7  12       31.65       42.83      7.30 o 
  -2  -7  12      269.10      265.79     12.36 o 
  -1  -7  12       74.40       62.35      6.52 o 
   0  -7  12      142.72      121.19     14.82 o 
   1  -7  12      833.91      791.81     21.63 o 
   2  -7  12      403.83      367.66     10.57 o 
   3  -7  12      928.30      944.29     24.31 o 
   4  -7  12      255.53      284.06     12.77 o 
   5  -7  12      119.81      100.25      9.34 o 
   6  -7  12       30.61       43.77      8.95 o 
   7  -7  12        0.83       -4.33     16.34 o 
  -7  -6  12        3.66        1.69     15.28 o 
  -6  -6  12        9.98        1.02      9.05 o 
  -5  -6  12      125.51      124.30     12.39 o 
  -4  -6  12      500.58      487.25     18.24 o 
  -3  -6  12      145.02      169.26     10.22 o 
  -2  -6  12      242.09      230.65     11.51 o 
  -1  -6  12     6664.68     6465.59    137.15 o 
   0  -6  12     1690.49     1727.71     39.85 o 
   1  -6  12      251.31      235.07      8.34 o 
   2  -6  12      480.34      515.16     12.73 o 
   3  -6  12      258.23      277.64     11.89 o 
   4  -6  12       45.10       52.29      7.61 o 
   5  -6  12       49.75       61.35      8.17 o 
   6  -6  12       96.27       71.81     11.83 o 
   7  -6  12      266.35      244.22     15.47 o 
  -7  -5  12        5.01       28.11     14.82 o 
  -6  -5  12       10.00       20.16     13.45 o 
  -5  -5  12      794.42      783.50     24.65 o 
  -4  -5  12      282.31      260.08     13.35 o 
  -3  -5  12      418.83      383.10     14.52 o 
  -2  -5  12     5061.33     5018.80    108.07 o 
  -1  -5  12      118.88      108.99      7.37 o 
   0  -5  12      536.43      504.65     12.12 o 
   1  -5  12      680.05      652.98     34.84 o 
   2  -5  12      599.54      564.44     13.47 o 
   3  -5  12      140.67      136.13      8.55 o 
   4  -5  12       19.94       22.34      7.29 o 
   5  -5  12     1569.60     1439.76     36.26 o 
   6  -5  12      518.09      483.30     18.75 o 
   7  -5  12      128.20      102.26     11.42 o 
  -7  -4  12      100.47       43.63     15.94 o 
  -6  -4  12      353.96      369.24     25.91 o 
  -5  -4  12        0.51       -5.29      6.80 o 
  -4  -4  12      255.99      227.66     12.48 o 
  -3  -4  12     2600.03     2396.41     54.94 o 
  -2  -4  12        8.23        7.32      3.64 o 
  -1  -4  12      106.68      102.47      5.30 o 
   0  -4  12      794.49      816.80     14.41 o 
   1  -4  12      396.62      371.77     19.21 o 
   2  -4  12       64.06       65.57      5.18 o 
   3  -4  12        4.54       -3.78      7.06 o 
   4  -4  12      969.04      956.29     21.08 o 
   5  -4  12      207.43      200.52      9.73 o 
   6  -4  12      201.87      201.99      8.91 o 
   7  -4  12       58.23       50.05      8.04 o 
  -7  -3  12       35.81       31.98     13.89 o 
  -6  -3  12        7.83       21.35     11.94 o 
  -5  -3  12      258.22      267.70     13.91 o 
  -4  -3  12      161.63      182.92     10.81 o 
  -3  -3  12      288.78      300.21     15.22 o 
  -2  -3  12        2.31       -0.75      5.86 o 
  -1  -3  12      872.24      884.05     15.57 o 
   0  -3  12     1898.62     1859.07     29.34 o 
   1  -3  12      115.97      113.31      4.69 o 
   2  -3  12     1685.37     1672.80     26.95 o 
   3  -3  12      811.05      818.62     15.22 o 
   4  -3  12        0.80        0.36      4.03 o 
   5  -3  12      411.14      384.46     17.27 o 
   6  -3  12        2.40        3.16      5.59 o 
   7  -3  12       33.33       22.34      6.87 o 
  -7  -2  12      133.70      138.05     10.35 o 
  -6  -2  12      279.83      250.09     21.18 o 
  -5  -2  12       17.53       13.70      7.06 o 
  -4  -2  12     2046.59     2018.09     40.67 o 
  -3  -2  12      146.79      148.82      6.33 o 
  -2  -2  12     1265.39     1259.82     22.93 o 
  -1  -2  12      529.73      516.61     10.65 o 
   0  -2  12      199.87      206.23      6.64 o 
   1  -2  12     1570.10     1489.74     24.42 o 
   2  -2  12      403.29      388.22      8.71 o 
   3  -2  12        0.55       -0.84      3.38 o 
   4  -2  12        9.30        6.38      4.14 o 
   5  -2  12        5.97        1.77      4.91 o 
   6  -2  12      171.21      157.72      8.49 o 
   7  -2  12        9.15        2.02      8.02 o 
  -8  -1  12        2.78       -0.37     11.20 o 
  -7  -1  12       72.21       78.98      9.58 o 
  -6  -1  12       11.18       15.18      7.13 o 
  -5  -1  12      562.36      516.99     16.03 o 
  -4  -1  12      645.73      595.15     14.91 o 
  -3  -1  12      936.18      890.39     26.92 o 
  -2  -1  12       27.75       34.75      3.65 o 
  -1  -1  12      280.18      228.77      5.52 o 
   0  -1  12      256.47      304.81      5.62 o 
   1  -1  12       29.26       29.06      2.55 o 
   2  -1  12       71.15       72.76      3.41 o 
   3  -1  12       19.79       16.57      3.88 o 
   4  -1  12     1125.45     1073.67     20.00 o 
   5  -1  12       96.43       87.83      6.59 o 
   6  -1  12      124.55      107.66      9.01 o 
   7  -1  12      126.75      112.65     10.51 o 
  -8   0  12       33.53       49.42     13.37 o 
  -7   0  12       80.71       65.54      9.50 o 
  -6   0  12        0.10       -5.80      5.80 o 
  -5   0  12     1004.54      941.37     21.36 o 
  -4   0  12      151.31      146.22      7.42 o 
  -3   0  12      511.65      469.73     13.54 o 
  -2   0  12      678.21      342.37     16.24 o 
  -1   0  12      604.38      584.17      7.61 o 
   0   0  12      265.19      266.32      5.62 o 
   1   0  12       27.38       35.23      2.98 o 
   2   0  12      301.98      310.32      7.17 o 
   3   0  12     2428.39     2400.71     45.39 o 
   4   0  12        2.41        8.24      4.17 o 
   5   0  12      531.91      532.72     18.94 o 
   6   0  12      125.57      132.16      9.92 o 
   7   0  12        1.08       -7.91      7.91 o 
  -8   1  12      216.81      188.87     17.43 o 
  -7   1  12       55.49       48.77      8.17 o 
  -6   1  12      642.97      595.69     16.82 o 
  -5   1  12       79.76       78.96      7.26 o 
  -4   1  12      213.71      190.16      7.30 o 
  -3   1  12        7.40        5.43      2.92 o 
  -2   1  12     1229.19     1116.49     18.12 o 
  -1   1  12      273.82      266.63      6.45 o 
   0   1  12      546.69      564.49      9.75 o 
   1   1  12     3566.68     3530.27     40.68 o 
   2   1  12     1244.71     1222.56     18.90 o 
   3   1  12       47.25       48.54      5.06 o 
   4   1  12       73.30       77.87      5.83 o 
   5   1  12        8.47       -4.50      5.09 o 
   6   1  12       17.38       14.60      7.69 o 
  -8   2  12      121.67      105.01     22.03 o 
  -7   2  12        4.09        9.51     13.38 o 
  -6   2  12       79.27       55.55      7.67 o 
  -5   2  12       22.90       31.74      5.19 o 
  -4   2  12      261.30      269.19      8.09 o 
  -3   2  12     2295.35     2191.32     26.84 o 
  -2   2  12      803.12      811.97     11.89 o 
  -1   2  12      374.64      366.12      8.95 o 
   0   2  12     2003.14     1970.82     28.35 o 
   1   2  12      108.06      104.50      4.50 o 
   2   2  12       37.71       34.41      6.19 o 
   3   2  12       13.76       12.48      4.40 o 
   4   2  12        5.00       -1.82      4.77 o 
   5   2  12       26.97       21.33      6.15 o 
   6   2  12        2.56       -7.33      7.33 o 
  -7   3  12       17.21        8.73     10.41 o 
  -6   3  12       26.79       30.34      7.22 o 
  -5   3  12      176.10      166.87      8.37 o 
  -4   3  12      576.10      552.51     11.03 o 
  -3   3  12      276.58      256.90      6.72 o 
  -2   3  12     3384.49     3298.33     39.01 o 
  -1   3  12      654.29      616.98     11.78 o 
   0   3  12      444.44      475.87     10.22 o 
   1   3  12       79.42       76.17      5.60 o 
   2   3  12      214.39      199.91      7.62 o 
   3   3  12      576.93      563.31     13.05 o 
   4   3  12        2.79       -0.79      4.97 o 
   5   3  12      173.25      182.11      8.61 o 
   6   3  12      416.55      430.32     26.85 o 
  -7   4  12      136.52      157.91     22.22 o 
  -6   4  12      597.88      620.93     15.68 o 
  -5   4  12      739.91      733.76     14.75 o 
  -4   4  12       64.94       64.73      4.58 o 
  -3   4  12      653.09      614.13     10.58 o 
  -2   4  12      133.20      126.50      5.29 o 
  -1   4  12      205.59      210.88      7.09 o 
   0   4  12       24.98       25.17      4.76 o 
   1   4  12       70.74       85.74      5.46 o 
   2   4  12      402.42      450.75     18.83 o 
   3   4  12      123.68      138.75      9.00 o 
   4   4  12      656.16      691.15     19.26 o 
   5   4  12      136.39      129.38     10.55 o 
  -7   5  12       53.83       68.71     11.66 o 
  -6   5  12        0.64       -1.58      5.42 o 
  -5   5  12      371.93      374.91     10.79 o 
  -4   5  12       15.78       12.95      4.06 o 
  -3   5  12      363.90      357.84     13.13 o 
  -2   5  12       37.08       39.30      4.30 o 
  -1   5  12      251.20      264.11      8.36 o 
   0   5  12      683.44      690.73     16.13 o 
   1   5  12       61.18       67.81      5.47 o 
   2   5  12       54.14       49.18      5.53 o 
   3   5  12      427.56      427.24     22.77 o 
   4   5  12       17.88       14.14     11.58 o 
   5   5  12       91.81       64.10      9.59 o 
  -6   6  12        6.19        3.60      5.83 o 
  -5   6  12       10.54        9.42      5.58 o 
  -4   6  12      497.59      494.82     10.34 o 
  -3   6  12      127.62      124.98      6.18 o 
  -2   6  12      666.64      663.22     13.48 o 
  -1   6  12      943.26      953.73     17.54 o 
   0   6  12      129.14      123.26      6.57 o 
   1   6  12      417.54      434.80     11.32 o 
   2   6  12      160.78      172.67      7.93 o 
   3   6  12      109.81      100.65      9.29 o 
   4   6  12        6.72        1.75      7.86 o 
  -6   7  12       67.13       55.29      7.15 o 
  -5   7  12      248.77      253.78      8.30 o 
  -4   7  12        1.59        1.71      4.54 o 
  -3   7  12      445.15      453.42     10.71 o 
  -2   7  12        7.18        0.98      4.72 o 
  -1   7  12       73.23       77.53      6.12 o 
   0   7  12      173.01      178.28      8.12 o 
   1   7  12       28.16       20.03      5.71 o 
   2   7  12       19.64       22.58      5.87 o 
   3   7  12       75.74       75.06      9.31 o 
   4   7  12      312.61      319.33     25.16 o 
  -5   8  12      115.30      120.39      9.36 o 
  -4   8  12      180.19      183.44      8.34 o 
  -3   8  12        4.78        0.61      5.52 o 
  -2   8  12       10.61       12.33      8.69 o 
  -1   8  12        4.65        3.94      5.88 o 
   0   8  12       18.44       11.57      5.58 o 
   1   8  12      380.51      383.82     11.89 o 
   2   8  12       31.60       44.57      8.08 o 
   3   8  12      448.88      453.47     17.48 o 
  -4   9  12       72.93       76.79      7.43 o 
  -3   9  12       61.32       69.51      7.17 o 
  -2   9  12      104.65      106.15      7.77 o 
  -1   9  12        7.92        7.65      6.43 o 
   0   9  12       43.82       32.41      8.82 o 
   1   9  12      294.29      309.99     16.53 o 
  -2  10  12       29.68       42.28      8.16 o 
  -1  10  12        0.12       -0.03      6.87 o 
  -1 -13  13        0.47        0.52      7.49 o 
   0 -13  13      283.80      284.29     23.02 o 
   1 -13  13      509.67      518.28     20.04 o 
  -3 -12  13       82.38       87.77     18.89 o 
  -2 -12  13      147.70      142.90     11.67 o 
  -1 -12  13      248.39      233.86     13.22 o 
   0 -12  13      347.83      330.31     17.47 o 
   1 -12  13       37.48       39.11      6.42 o 
   2 -12  13      175.36      161.40     11.52 o 
   3 -12  13       12.98       11.48      6.64 o 
   4 -12  13       80.67       79.27      9.51 o 
  -4 -11  13       42.32       56.96     11.19 o 
  -3 -11  13      426.80      425.10     18.88 o 
  -2 -11  13      420.89      420.25     17.36 o 
  -1 -11  13      362.47      367.12     15.31 o 
   0 -11  13        1.95        3.51      5.78 o 
   1 -11  13      216.60      200.85     16.97 o 
   2 -11  13      130.07      125.25      9.81 o 
   3 -11  13        1.94       -1.14      6.47 o 
   4 -11  13      428.52      438.05     21.85 o 
   5 -11  13        8.16       17.44      9.06 o 
  -4 -10  13      107.75      121.03     19.16 o 
  -3 -10  13      279.81      296.75     15.45 o 
  -2 -10  13       50.08       51.19      8.18 o 
  -1 -10  13       41.10       54.29      7.48 o 
   0 -10  13      228.75      240.12     11.66 o 
   1 -10  13     1219.48     1159.12     40.60 o 
   2 -10  13       38.95       32.05      7.04 o 
   3 -10  13      843.95      849.46     23.03 o 
   4 -10  13      503.46      494.59     17.17 o 
   5 -10  13        3.14        4.38     11.17 o 
  -5  -9  13      170.03      161.31     17.86 o 
  -4  -9  13       82.12       92.24     10.96 o 
  -3  -9  13       28.87       22.82     11.50 o 
  -2  -9  13       19.06       12.97      7.18 o 
  -1  -9  13      772.39      802.41     26.29 o 
   0  -9  13     1260.35     1206.90     44.15 o 
   1  -9  13       18.45       23.34     11.06 o 
   2  -9  13      801.93      774.77     27.32 o 
   3  -9  13      470.64      453.83     15.41 o 
   4  -9  13        5.54       10.55      6.35 o 
   5  -9  13       47.59       46.75      8.28 o 
   6  -9  13        1.38        8.10      9.52 o 
  -6  -8  13       25.61       25.77     10.94 o 
  -5  -8  13        4.96       13.75      9.34 o 
  -4  -8  13       33.74       41.99      8.83 o 
  -3  -8  13       14.80       18.93      7.32 o 
  -2  -8  13      719.04      700.05     21.41 o 
  -1  -8  13      590.71      600.70     18.57 o 
   0  -8  13       37.32       40.76      6.05 o 
   1  -8  13     1760.25     1676.14     39.24 o 
   2  -8  13       16.19       15.78      5.15 o 
   3  -8  13        1.37       -6.65      7.66 o 
   4  -8  13      213.30      195.10     20.26 o 
   5  -8  13      274.67      277.89     14.16 o 
   6  -8  13      168.51      151.32     11.93 o 
  -6  -7  13       44.47       37.43     10.63 o 
  -5  -7  13       30.92       32.54     16.17 o 
  -4  -7  13      410.84      420.75     57.54 o 
  -3  -7  13      966.97      966.80     27.40 o 
  -2  -7  13     1045.68      977.98     62.01 o 
  -1  -7  13        5.36       10.83      5.32 o 
   0  -7  13     1666.58     1505.67     36.05 o 
   1  -7  13      419.73      430.18     11.80 o 
   2  -7  13      219.77      226.03     10.57 o 
   3  -7  13       30.33       34.17      6.10 o 
   4  -7  13      250.67      241.12     12.38 o 
   5  -7  13       23.79       16.98      7.43 o 
   6  -7  13       49.90       41.86      9.22 o 
   7  -7  13       61.84       73.27     18.27 o 
  -6  -6  13        0.64        3.85     13.68 o 
  -5  -6  13      415.26      433.67     20.39 o 
  -4  -6  13      161.34      164.46     11.52 o 
  -3  -6  13       38.38       30.27      8.12 o 
  -2  -6  13        3.94       -0.01      5.38 o 
  -1  -6  13       60.06       57.75      6.56 o 
   0  -6  13      137.33      135.45      8.18 o 
   1  -6  13        7.48        4.95      4.22 o 
   2  -6  13       12.00        9.19      6.97 o 
   3  -6  13     2459.89     2367.74     52.94 o 
   4  -6  13        4.67        7.40      6.26 o 
   5  -6  13        1.81       -1.35      6.87 o 
   6  -6  13      197.48      175.67     28.98 o 
   7  -6  13        0.32       22.08      9.57 o 
  -7  -5  13       49.56       53.22     16.90 o 
  -6  -5  13      150.42      148.50     19.40 o 
  -5  -5  13       15.71       20.61      8.04 o 
  -4  -5  13        0.45        8.01      7.02 o 
  -3  -5  13       87.59       88.37     12.29 o 
  -2  -5  13      437.06      446.76     15.83 o 
  -1  -5  13      341.33      309.66     12.67 o 
   0  -5  13       62.50       59.39      5.12 o 
   1  -5  13       87.16       94.08      5.62 o 
   2  -5  13     1534.56     1542.73     29.82 o 
   3  -5  13      846.44      796.91     22.10 o 
   4  -5  13      150.81      161.56     17.36 o 
   5  -5  13       13.70       -1.45      6.98 o 
   6  -5  13      189.47      147.83     25.02 o 
   7  -5  13        0.77        6.70      9.17 o 
  -7  -4  13      106.33      110.23     18.85 o 
  -6  -4  13      260.11      274.87     23.68 o 
  -5  -4  13       52.33       48.73      8.75 o 
  -4  -4  13      236.59      236.29     12.96 o 
  -3  -4  13     1568.20     1545.78     38.11 o 
  -2  -4  13       40.32       30.74      4.57 o 
  -1  -4  13      620.16      547.31     35.32 o 
   0  -4  13     2027.54     2042.28     32.10 o 
   1  -4  13       61.54       72.69      5.19 o 
   2  -4  13       70.87       59.84      5.14 o 
   3  -4  13      363.18      368.73     28.04 o 
   4  -4  13       51.40       65.82     16.53 o 
   5  -4  13        4.97        5.24      7.25 o 
   6  -4  13       16.79       19.41      6.73 o 
   7  -4  13       71.64       72.45      8.77 o 
  -7  -3  13      119.92      114.50     17.88 o 
  -6  -3  13        9.66        7.17     12.24 o 
  -5  -3  13      563.21      492.48     28.00 o 
  -4  -3  13      722.54      759.74     23.06 o 
  -3  -3  13        9.84        8.61      5.56 o 
  -2  -3  13      272.80      277.27      9.57 o 
  -1  -3  13     1713.48     1735.91     27.90 o 
   0  -3  13       33.71       40.85      3.71 o 
   1  -3  13       24.42       28.23      5.53 o 
   2  -3  13     2253.91     2263.45     35.65 o 
   3  -3  13      578.95      553.35     22.61 o 
   4  -3  13       63.11       56.80      5.97 o 
   5  -3  13      333.68      316.55     12.07 o 
   6  -3  13      685.55      728.79     24.79 o 
   7  -3  13       15.43       13.49      9.75 o 
  -7  -2  13        6.68       -7.83     12.76 o 
  -6  -2  13     1145.79     1108.66     48.55 o 
  -5  -2  13      153.25      143.92     25.28 o 
  -4  -2  13       40.13       45.27      5.20 o 
  -3  -2  13      817.44      796.04     30.53 o 
  -2  -2  13      352.37      351.37     16.34 o 
  -1  -2  13      179.80      170.91     11.49 o 
   0  -2  13        5.00        6.93      3.14 o 
   1  -2  13     3090.46     3080.96     47.40 o 
   2  -2  13      261.71      242.57      9.81 o 
   3  -2  13       14.98       10.27      4.54 o 
   4  -2  13      439.20      450.53     11.62 o 
   5  -2  13      291.89      310.49     11.29 o 
   6  -2  13       51.69       47.50     10.22 o 
   7  -2  13        0.45        2.09      9.84 o 
  -7  -1  13      991.60      969.64     27.97 o 
  -6  -1  13        3.59        1.26      7.81 o 
  -5  -1  13       92.00      107.31      8.76 o 
  -4  -1  13      213.15      186.02     10.81 o 
  -3  -1  13      231.03      192.25      8.81 o 
  -2  -1  13       12.04        8.83      3.23 o 
  -1  -1  13       53.22       35.18      3.25 o 
   0  -1  13     3675.19     3854.83     51.64 o 
   1  -1  13      714.83      729.34     12.37 o 
   2  -1  13      832.26      823.51     13.63 o 
   3  -1  13     1371.43     1361.60     23.55 o 
   4  -1  13      352.09      352.09     10.98 o 
   5  -1  13        1.56       -0.88      6.18 o 
   6  -1  13       17.12        9.91      7.46 o 
   7  -1  13        1.00       -1.86      8.29 o 
  -7   0  13      143.24      126.82     11.37 o 
  -6   0  13       11.07       11.74     12.58 o 
  -5   0  13       43.65       44.43      7.70 o 
  -4   0  13       31.00       35.66      6.74 o 
  -3   0  13       29.79       33.28      6.40 o 
  -2   0  13     1531.78     1492.68     31.31 o 
  -1   0  13     3846.39     3863.21     58.79 o 
   0   0  13       91.24       94.70      3.90 o 
   1   0  13     1537.53     1590.37     21.35 o 
   2   0  13      982.73     1011.50     15.05 o 
   3   0  13       69.63       71.43      4.55 o 
   4   0  13       50.77       63.58      5.23 o 
   5   0  13       57.93       53.08     14.33 o 
   6   0  13       14.11        7.35      8.16 o 
  -7   1  13       23.74       24.66      9.01 o 
  -6   1  13      143.38      140.73     10.98 o 
  -5   1  13      216.88      214.87     10.03 o 
  -4   1  13        3.05       -0.74      4.10 o 
  -3   1  13     2127.36     2115.72     34.66 o 
  -2   1  13     1313.29     1292.80     19.71 o 
  -1   1  13       32.60       27.01      3.10 o 
   0   1  13      573.43      586.33      9.28 o 
   1   1  13      266.36      261.55     10.08 o 
   2   1  13      213.69      222.31      7.83 o 
   3   1  13       70.09       69.48      5.41 o 
   4   1  13      195.23      197.39     12.99 o 
   5   1  13      184.00      180.32     10.22 o 
   6   1  13       18.60       25.57      8.18 o 
  -7   2  13       71.56       62.58     10.22 o 
  -6   2  13        0.68       -1.27      6.69 o 
  -5   2  13      149.99      142.25      8.90 o 
  -4   2  13      560.52      544.44     13.07 o 
  -3   2  13      200.01      192.24      5.67 o 
  -2   2  13       92.56       98.35      4.57 o 
  -1   2  13      389.50      401.65      8.52 o 
   0   2  13     1090.58     1122.26     16.72 o 
   1   2  13     1134.74     1150.78     20.18 o 
   2   2  13        3.43        5.69      3.99 o 
   3   2  13      794.43      789.66     18.23 o 
   4   2  13      142.27      146.56      7.57 o 
   5   2  13       72.41       66.10      6.92 o 
   6   2  13      106.66      124.01     10.19 o 
  -7   3  13        3.26       -9.57      9.57 o 
  -6   3  13      121.96      115.46      9.47 o 
  -5   3  13        5.15        3.21      5.19 o 
  -4   3  13       53.22       51.12      4.64 o 
  -3   3  13      356.98      356.19      7.96 o 
  -2   3  13      205.80      201.76      5.96 o 
  -1   3  13      290.24      298.92      9.41 o 
   0   3  13      132.37      136.07      5.93 o 
   1   3  13      664.26      691.80     14.93 o 
   2   3  13      523.87      531.55     12.26 o 
   3   3  13       17.21       20.91      4.97 o 
   4   3  13       65.94       65.01      6.34 o 
   5   3  13      158.83      150.09      9.40 o 
  -7   4  13        4.39        3.35     10.41 o 
  -6   4  13       37.54       28.08      9.93 o 
  -5   4  13       41.58       37.67      5.53 o 
  -4   4  13      125.86      122.28      5.60 o 
  -3   4  13      173.03      175.89      6.02 o 
  -2   4  13      717.61      714.10     11.76 o 
  -1   4  13        6.05        7.56      4.00 o 
   0   4  13     1264.91     1246.60     20.32 o 
   1   4  13      138.62      127.74      6.37 o 
   2   4  13        2.72        5.77      5.89 o 
   3   4  13        2.60       -2.23      6.39 o 
   4   4  13       51.25       46.01      8.18 o 
   5   4  13        9.65       13.74      9.04 o 
  -7   5  13       38.38       41.55     19.21 o 
  -6   5  13      114.21      104.66      9.60 o 
  -5   5  13       33.79       29.25      5.68 o 
  -4   5  13      400.94      373.75      9.21 o 
  -3   5  13       34.37       39.81      4.45 o 
  -2   5  13      301.76      307.29      8.33 o 
  -1   5  13      454.19      455.35     14.32 o 
   0   5  13       20.43       20.55      4.70 o 
   1   5  13      173.75      174.30      7.51 o 
   2   5  13       51.35       55.97      7.43 o 
   3   5  13      142.34      141.21     10.11 o 
   4   5  13      301.39      276.09     13.32 o 
  -6   6  13      166.02      179.21     11.01 o 
  -5   6  13      257.96      261.36     15.10 o 
  -4   6  13        1.31        5.52      4.49 o 
  -3   6  13      217.02      230.47      7.47 o 
  -2   6  13       93.16       96.81      5.81 o 
  -1   6  13      119.98      117.13      6.69 o 
   0   6  13       79.25       70.03      6.05 o 
   1   6  13       14.49       15.04      5.40 o 
   2   6  13      462.04      482.64     16.27 o 
   3   6  13       23.72       30.41      8.70 o 
   4   6  13      256.10      256.95     13.45 o 
  -6   7  13       65.42       77.70     10.81 o 
  -5   7  13       66.59       62.85      6.38 o 
  -4   7  13      356.07      339.50     13.93 o 
  -3   7  13       55.09       56.54      5.72 o 
  -2   7  13      591.98      617.93     12.63 o 
  -1   7  13       20.91       19.22      5.37 o 
   0   7  13      134.36      147.22      7.70 o 
   1   7  13      409.98      439.97     14.84 o 
   2   7  13        0.84        6.71      8.49 o 
   3   7  13       98.74      116.69     10.65 o 
  -5   8  13       20.37       18.58      6.36 o 
  -4   8  13       20.85       11.60      5.85 o 
  -3   8  13      684.25      672.12     15.21 o 
  -2   8  13      120.19      130.57      7.18 o 
  -1   8  13      484.12      522.27     17.49 o 
   0   8  13      160.83      178.45      9.64 o 
   1   8  13      129.65      128.69      8.27 o 
   2   8  13      584.86      613.53     19.94 o 
  -4   9  13       42.36       26.35      9.45 o 
  -3   9  13      240.14      211.32      9.72 o 
  -2   9  13      155.39      167.46      8.98 o 
  -1   9  13       10.99        5.26      6.68 o 
   0   9  13        2.54       -5.53      6.14 o 
   1   9  13      281.98      282.25     14.58 o 
   0 -13  14       64.82       57.45      9.81 o 
   1 -13  14      131.49      125.74     10.21 o 
   2 -13  14        1.16       16.87      7.11 o 
  -2 -12  14        6.74        7.56      8.27 o 
  -1 -12  14       81.06       58.99      8.89 o 
   0 -12  14      176.43      170.31     11.85 o 
   1 -12  14        7.24       12.56      7.28 o 
   2 -12  14      340.65      301.30     15.51 o 
   3 -12  14      161.02      156.22     11.56 o 
   4 -12  14       31.88       25.12      8.78 o 
  -3 -11  14       64.75       53.27      9.93 o 
  -2 -11  14      118.55      107.61     10.31 o 
  -1 -11  14      368.58      346.02     15.43 o 
   0 -11  14      217.47      218.49     11.80 o 
   1 -11  14      781.69      727.91     21.37 o 
   2 -11  14      251.21      252.07     14.97 o 
   3 -11  14       32.25       25.14      7.97 o 
   4 -11  14       31.49       37.92      8.90 o 
   5 -11  14        5.03        8.82      7.96 o 
  -4 -10  14      145.81      160.29     13.33 o 
  -3 -10  14      784.61      772.52     25.13 o 
  -2 -10  14      159.52      148.76     13.07 o 
  -1 -10  14      247.71      242.28     12.73 o 
   0 -10  14      452.17      436.79     16.13 o 
   1 -10  14       48.83       22.39      7.64 o 
   2 -10  14       13.64        8.40      6.95 o 
   3 -10  14      248.46      239.07     14.99 o 
   4 -10  14        4.96       -1.35      6.53 o 
   5 -10  14      297.70      302.97     22.42 o 
  -5  -9  14       85.67       89.49     17.74 o 
  -4  -9  14      332.04      348.54     17.50 o 
  -3  -9  14       50.46       54.94     10.78 o 
  -2  -9  14      524.26      527.44     18.89 o 
  -1  -9  14      666.46      647.38     22.79 o 
   0  -9  14        4.45        5.77      5.88 o 
   1  -9  14       22.88       26.86      6.11 o 
   2  -9  14       92.61       77.81      9.23 o 
   3  -9  14      210.36      227.22     11.70 o 
   4  -9  14      100.71      107.44      9.27 o 
   5  -9  14       31.31       35.12     17.11 o 
   6  -9  14       73.63       69.25     10.33 o 
  -5  -8  14      142.66      135.28     12.66 o 
  -4  -8  14       29.36       25.63      8.74 o 
  -3  -8  14      294.28      289.67     16.55 o 
  -2  -8  14      777.66      675.22     21.31 o 
  -1  -8  14      162.74      159.90      9.96 o 
   0  -8  14       28.43       23.94     10.52 o 
   1  -8  14      508.34      436.24     15.30 o 
   2  -8  14      372.72      419.99     25.64 o 
   3  -8  14        3.05        3.02      5.91 o 
   4  -8  14      485.81      478.80     23.80 o 
   5  -8  14       76.04       65.75      9.24 o 
   6  -8  14      140.84      134.50     11.87 o 
  -6  -7  14       54.22       71.77     11.86 o 
  -5  -7  14        0.27        8.27      8.91 o 
  -4  -7  14      172.63      198.15     12.99 o 
  -3  -7  14      671.83      612.32     35.25 o 
  -2  -7  14      113.71       95.07      8.78 o 
  -1  -7  14     1171.70     1175.93     30.42 o 
   0  -7  14     1882.25     1775.28     41.95 o 
   1  -7  14      179.78      203.91     15.35 o 
   2  -7  14        4.26       12.36      8.43 o 
   3  -7  14      754.75      769.94     29.18 o 
   4  -7  14      113.91       97.05      9.08 o 
   5  -7  14        2.65       12.26      7.69 o 
   6  -7  14        0.80       -8.07      8.07 o 
  -6  -6  14        3.29       -6.03     13.83 o 
  -5  -6  14      179.77      196.19     15.16 o 
  -4  -6  14      698.69      634.97     22.99 o 
  -3  -6  14       11.36        9.57      6.53 o 
  -2  -6  14     1404.24     1459.29     36.35 o 
  -1  -6  14      985.25     1084.83     50.73 o 
   0  -6  14       25.84       32.96      7.82 o 
   1  -6  14       54.54       58.65      5.35 o 
   2  -6  14       68.08       67.18      6.89 o 
   3  -6  14       34.69       41.07      6.88 o 
   4  -6  14       54.38       71.76      8.32 o 
   5  -6  14      231.86      225.65     24.30 o 
   6  -6  14      180.92      167.97     12.90 o 
  -7  -5  14        2.36      -14.95     14.95 o 
  -6  -5  14      159.84      161.69     20.82 o 
  -5  -5  14      516.55      533.17     21.55 o 
  -4  -5  14       48.76       52.64      8.92 o 
  -3  -5  14     1114.72     1079.92     30.86 o 
  -2  -5  14      236.74      276.64      9.92 o 
  -1  -5  14      222.89      203.69     21.73 o 
   0  -5  14      377.25      349.86     13.50 o 
   1  -5  14      478.92      487.53     12.91 o 
   2  -5  14       60.58       52.42      6.64 o 
   3  -5  14      372.99      356.18     14.52 o 
   4  -5  14      321.25      330.98     14.69 o 
   5  -5  14      233.72      214.59     13.25 o 
   6  -5  14       25.82       12.78      8.81 o 
   7  -5  14       99.29       92.09     16.74 o 
  -7  -4  14       10.76       -0.29     14.49 o 
  -6  -4  14       16.87        6.96     13.59 o 
  -5  -4  14      273.37      303.66     18.98 o 
  -4  -4  14     1368.31     1317.18     34.60 o 
  -3  -4  14      122.69       94.06      8.70 o 
  -2  -4  14       41.58       48.10      5.26 o 
  -1  -4  14      707.69      646.07     16.85 o 
   0  -4  14      831.09      824.20     15.32 o 
   1  -4  14       44.61       42.20      6.40 o 
   2  -4  14     1641.08     1697.83     33.33 o 
   3  -4  14     1403.41     1376.21     34.17 o 
   4  -4  14      415.81      405.34     35.06 o 
   5  -4  14       87.09       76.26      7.33 o 
   6  -4  14        7.31       10.59      6.82 o 
   7  -4  14      317.07      289.00     27.57 o 
  -7  -3  14        2.09        3.03     14.20 o 
  -6  -3  14       62.34       65.71     15.45 o 
  -5  -3  14      140.74      151.33     17.58 o 
  -4  -3  14        3.85        4.25      6.77 o 
  -3  -3  14      592.20      535.79     18.44 o 
  -2  -3  14      816.35      785.55     22.85 o 
  -1  -3  14     1864.46     1782.66     28.88 o 
   0  -3  14      175.12      170.67     10.45 o 
   1  -3  14      531.39      517.22     11.46 o 
   2  -3  14     2791.88     2768.54     43.17 o 
   3  -3  14       76.41       72.75      7.50 o 
   4  -3  14       82.75       87.79      6.97 o 
   5  -3  14       56.95       68.05     10.00 o 
   6  -3  14      257.65      249.81     11.73 o 
   7  -3  14       51.94       32.57     17.62 o 
  -7  -2  14       27.78       13.40     14.55 o 
  -6  -2  14        3.68       -8.31     12.00 o 
  -5  -2  14      376.08      364.92     15.95 o 
  -4  -2  14      140.47      146.05      7.34 o 
  -3  -2  14      510.82      464.09     12.32 o 
  -2  -2  14     1792.51     1714.39     31.99 o 
  -1  -2  14      575.95      566.49     20.73 o 
   0  -2  14      665.38      632.91     16.53 o 
   1  -2  14      954.76      954.09     17.70 o 
   2  -2  14        1.57        1.07      5.46 o 
   3  -2  14      459.50      466.06     13.36 o 
   4  -2  14       71.53       70.27     12.40 o 
   5  -2  14      427.90      425.93     14.70 o 
   6  -2  14       94.78       88.80     11.23 o 
  -7  -1  14        1.89       -3.41      8.31 o 
  -6  -1  14        6.13       -4.16      7.39 o 
  -5  -1  14      458.17      424.96     16.30 o 
  -4  -1  14      197.83      194.71     11.26 o 
  -3  -1  14      878.42      868.70     20.53 o 
  -2  -1  14      247.93      230.30      7.88 o 
  -1  -1  14      224.81      234.29      6.75 o 
   0  -1  14      178.75      179.20      6.02 o 
   1  -1  14        7.06        7.50      3.15 o 
   2  -1  14      389.49      364.59     11.88 o 
   3  -1  14       63.34       58.81      6.23 o 
   4  -1  14      216.52      201.19      9.76 o 
   5  -1  14       93.88       79.85     10.22 o 
   6  -1  14      242.62      232.61     14.54 o 
  -7   0  14       41.45       46.60      9.81 o 
  -6   0  14       28.14       36.26      8.63 o 
  -5   0  14      186.82      191.12     11.50 o 
  -4   0  14      180.65      160.65     10.10 o 
  -3   0  14       18.01       14.24      4.61 o 
  -2   0  14      379.98      391.53     10.15 o 
  -1   0  14      149.13      149.40      6.34 o 
   0   0  14        8.61       11.82      3.36 o 
   1   0  14      724.96      727.02     12.98 o 
   2   0  14      598.77      620.46     11.92 o 
   3   0  14       50.34       60.00      6.48 o 
   4   0  14      116.78       89.38      9.34 o 
   5   0  14       93.83       92.16     10.25 o 
   6   0  14       15.61       -3.24     14.87 o 
  -7   1  14       51.13       45.80     16.15 o 
  -6   1  14      134.33      123.94     10.91 o 
  -5   1  14       19.23        5.86      7.39 o 
  -4   1  14        2.13       -1.07      6.76 o 
  -3   1  14     1122.73     1091.96     23.41 o 
  -2   1  14       77.50       82.62     11.51 o 
  -1   1  14       45.25       55.25      5.93 o 
   0   1  14      469.46      450.49     10.98 o 
   1   1  14      649.20      667.53     14.00 o 
   2   1  14       18.31       15.47      3.91 o 
   3   1  14       28.33       24.80      4.82 o 
   4   1  14       86.85       80.82      6.23 o 
   5   1  14       68.63       67.89      8.40 o 
   6   1  14       44.79       51.96     11.06 o 
  -7   2  14        8.24       -6.21      8.86 o 
  -6   2  14      185.95      161.66     12.12 o 
  -5   2  14       25.88       12.90     12.96 o 
  -4   2  14      559.95      563.51     26.17 o 
  -3   2  14       29.00       18.84      4.74 o 
  -2   2  14      945.50      975.58     17.02 o 
  -1   2  14     1516.32     1508.89     30.55 o 
   0   2  14      161.42      167.86      7.43 o 
   1   2  14      348.00      366.88     11.44 o 
   2   2  14      281.31      282.47      9.70 o 
   3   2  14      359.30      338.80     10.45 o 
   4   2  14       31.45       26.56      5.79 o 
   5   2  14        5.91       15.10      6.04 o 
   6   2  14       80.85       72.54     15.06 o 
  -7   3  14      108.97      100.31     11.90 o 
  -6   3  14      133.47      127.08     11.68 o 
  -5   3  14      823.45      799.01     25.04 o 
  -4   3  14       72.05       74.65      6.39 o 
  -3   3  14     1221.69     1238.63     17.36 o 
  -2   3  14     2248.72     2271.67     28.88 o 
  -1   3  14      231.15      225.15      6.98 o 
   0   3  14       52.99       50.38      6.01 o 
   1   3  14      383.95      368.68     12.45 o 
   2   3  14      438.22      450.96     16.73 o 
   3   3  14      205.10      202.76      9.50 o 
   4   3  14       72.20       84.73      6.92 o 
   5   3  14      176.74      189.60      9.16 o 
  -7   4  14       19.21       -8.67     12.97 o 
  -6   4  14      110.46      111.52     14.53 o 
  -5   4  14       26.68       30.06      7.24 o 
  -4   4  14      170.26      167.90      6.91 o 
  -3   4  14      454.68      445.28     10.12 o 
  -2   4  14      476.10      482.26     10.72 o 
  -1   4  14       17.17       25.01      4.59 o 
   0   4  14      658.79      654.03     15.86 o 
   1   4  14      526.68      584.33     16.50 o 
   2   4  14      142.46      135.35      8.93 o 
   3   4  14      370.08      382.47     14.52 o 
   4   4  14      408.95      451.50     16.08 o 
   5   4  14        0.93       -0.67      9.85 o 
  -6   5  14      238.35      239.07     18.21 o 
  -5   5  14        2.00       -5.51      6.21 o 
  -4   5  14        3.64        2.43      4.39 o 
  -3   5  14       74.89       82.58      6.19 o 
  -2   5  14       24.48       20.44      4.26 o 
  -1   5  14      290.62      293.20     12.63 o 
   0   5  14      423.55      441.50     11.23 o 
   1   5  14       47.57       53.32      7.30 o 
   2   5  14      346.47      358.73     16.00 o 
   3   5  14       96.90      100.99      9.44 o 
   4   5  14        0.14       -2.20      9.93 o 
  -6   6  14       18.78       23.67      9.10 o 
  -5   6  14      200.62      203.01      9.19 o 
  -4   6  14        8.03        2.26      4.67 o 
  -3   6  14      306.87      324.88     12.98 o 
  -2   6  14      471.01      492.55     10.96 o 
  -1   6  14      235.49      230.36     12.68 o 
   0   6  14      161.64      165.84      8.93 o 
   1   6  14      271.62      278.50     12.50 o 
   2   6  14       12.30        7.15      7.49 o 
   3   6  14       12.92       21.05      8.45 o 
  -5   7  14        7.43        3.54      7.41 o 
  -4   7  14      315.95      312.74      9.39 o 
  -3   7  14      146.20      149.11      7.03 o 
  -2   7  14        1.03        6.90      4.96 o 
  -1   7  14       62.13       64.09      6.41 o 
   0   7  14       20.27       20.60      6.88 o 
   1   7  14       10.34       23.46      8.07 o 
   2   7  14       75.14       94.61     10.02 o 
  -4   8  14       12.42       17.75      5.56 o 
  -3   8  14       76.13       74.62      7.38 o 
  -2   8  14       30.59       32.45      5.88 o 
  -1   8  14        4.60        5.20      5.81 o 
   0   8  14       68.48       74.52      7.38 o 
   1   8  14        8.91       10.11      8.38 o 
  -2   9  14        6.06        6.37      6.29 o 
  -1   9  14       14.92        6.43      6.43 o 
   0 -13  15      207.57      162.25     20.91 o 
   1 -13  15      224.55      225.11     14.61 o 
  -2 -12  15      286.24      250.16     21.38 o 
  -1 -12  15      188.06      153.06     11.38 o 
   0 -12  15       23.76       13.68      7.14 o 
   1 -12  15       85.67       60.67      9.47 o 
   2 -12  15       52.02       29.78      8.44 o 
   3 -12  15       94.16       84.41     10.46 o 
  -3 -11  15      373.53      388.03     27.48 o 
  -2 -11  15      498.54      472.04     18.95 o 
  -1 -11  15       86.00       85.00      9.25 o 
   0 -11  15       95.77      116.12      9.44 o 
   1 -11  15      159.98      143.44     11.80 o 
   2 -11  15      349.32      359.73     18.14 o 
   3 -11  15        4.45       -2.68      7.72 o 
   4 -11  15      496.56      457.43     22.25 o 
  -4 -10  15       87.77       96.39     11.93 o 
  -3 -10  15      196.22      177.36     13.15 o 
  -2 -10  15      184.58      207.60     18.86 o 
  -1 -10  15      120.59      115.14      9.83 o 
   0 -10  15      616.76      594.17     20.02 o 
   1 -10  15      518.45      496.05     17.39 o 
   2 -10  15       36.53       39.05      8.64 o 
   3 -10  15      579.70      527.35     22.79 o 
   4 -10  15      545.04      520.42     18.80 o 
   5 -10  15       89.82       77.18      9.84 o 
  -5  -9  15       48.33       52.62     11.70 o 
  -4  -9  15       19.44       15.61     22.44 o 
  -3  -9  15       23.74       34.79      8.78 o 
  -2  -9  15       29.08       26.92      7.74 o 
  -1  -9  15      646.20      645.56     20.82 o 
   0  -9  15      103.60      105.75     19.76 o 
   1  -9  15      424.51      434.84     15.84 o 
   2  -9  15      322.38      338.33     17.81 o 
   3  -9  15       40.66       52.97      7.63 o 
   4  -9  15      483.58      492.40     17.95 o 
   5  -9  15       11.95        3.65      7.94 o 
  -5  -8  15        3.59       -7.64      9.35 o 
  -4  -8  15       74.32       74.52     10.45 o 
  -3  -8  15      900.54      880.27     56.08 o 
  -2  -8  15      336.98      360.20     15.78 o 
  -1  -8  15       29.50       34.27     12.59 o 
   0  -8  15      592.89      581.80     25.94 o 
   1  -8  15     1013.88      990.67     26.52 o 
   2  -8  15      119.76       99.98     10.82 o 
   3  -8  15       45.89       51.55     16.22 o 
   4  -8  15      108.41      110.02      9.93 o 
   5  -8  15      106.38      114.28     21.58 o 
   6  -8  15       10.65        3.73      9.00 o 
  -6  -7  15      178.21      175.15     23.01 o 
  -5  -7  15      185.67      175.34     15.09 o 
  -4  -7  15      779.21      758.16     24.91 o 
  -3  -7  15       70.96       53.32      9.95 o 
  -2  -7  15      249.07      262.82     13.62 o 
  -1  -7  15       55.20       55.22      7.61 o 
   0  -7  15      242.84      230.73     11.98 o 
   1  -7  15      291.96      292.40     21.51 o 
   2  -7  15       39.51       41.24     12.92 o 
   3  -7  15     1082.89     1031.65     28.33 o 
   4  -7  15      129.80      124.96     10.20 o 
   5  -7  15        2.52       -0.49      8.26 o 
   6  -7  15      195.61      184.19     13.71 o 
  -6  -6  15      525.46      562.53     35.46 o 
  -5  -6  15      228.44      230.43     16.14 o 
  -4  -6  15       31.55       38.75      8.72 o 
  -3  -6  15      120.66      124.87     12.83 o 
  -2  -6  15       10.07        9.23      6.39 o 
  -1  -6  15      120.97      120.74      9.17 o 
   0  -6  15      858.33      809.10     23.05 o 
   1  -6  15       26.30       19.82      5.56 o 
   2  -6  15      764.10      745.54     21.41 o 
   3  -6  15        2.08        0.14      6.14 o 
   4  -6  15       89.08       86.21      9.34 o 
   5  -6  15      172.91      172.26     26.16 o 
   6  -6  15        5.50       14.66      9.29 o 
  -6  -5  15       17.95       25.41     14.76 o 
  -5  -5  15        9.57       -0.21      8.23 o 
  -4  -5  15        2.32       -7.80      7.80 o 
  -3  -5  15      303.75      341.36     15.31 o 
  -2  -5  15      632.76      618.60     15.53 o 
  -1  -5  15       27.22       14.61      6.20 o 
   0  -5  15     2893.31     2869.36     64.58 o 
   1  -5  15     1650.02     1679.79     32.70 o 
   2  -5  15       23.05       22.05      6.15 o 
   3  -5  15       13.02       26.24     13.94 o 
   4  -5  15       80.49       91.73      9.54 o 
   5  -5  15       57.12       50.89      9.19 o 
   6  -5  15       58.61       44.73      9.93 o 
  -7  -4  15      202.37      197.44     23.27 o 
  -6  -4  15      109.98      106.19     18.35 o 
  -5  -4  15        2.61       -2.78     12.07 o 
  -4  -4  15     1039.85     1005.49     28.81 o 
  -3  -4  15      437.43      403.41     16.57 o 
  -2  -4  15       37.76       25.52      5.06 o 
  -1  -4  15     1828.56     1812.27     34.29 o 
   0  -4  15      109.27      114.77      6.38 o 
   1  -4  15      363.39      372.76      9.81 o 
   2  -4  15      140.03      133.24      9.31 o 
   3  -4  15      118.68      117.06     15.77 o 
   4  -4  15      133.84      127.61     10.76 o 
   5  -4  15       24.76       19.38      6.68 o 
   6  -4  15      223.52      186.33     17.15 o 
  -7  -3  15      116.28      110.12     19.39 o 
  -6  -3  15      101.52      122.31     18.37 o 
  -5  -3  15      466.02      507.29     30.37 o 
  -4  -3  15       10.46        5.51      7.16 o 
  -3  -3  15      237.06      250.67     13.34 o 
  -2  -3  15     1434.71     1377.29     35.15 o 
  -1  -3  15      132.58      137.55      7.23 o 
   0  -3  15      155.59      150.14      6.20 o 
   1  -3  15       36.06       33.61      4.35 o 
   2  -3  15      506.13      487.99     16.70 o 
   3  -3  15      163.58      177.54      8.59 o 
   4  -3  15      179.08      168.66      9.08 o 
   5  -3  15      173.97      167.56      9.82 o 
   6  -3  15        0.84        0.24      7.21 o 
  -7  -2  15      400.22      403.54     30.17 o 
  -6  -2  15      274.15      287.54     24.14 o 
  -5  -2  15       15.88       -1.40     11.98 o 
  -4  -2  15      897.05      894.46     35.41 o 
  -3  -2  15      888.50      912.62     24.42 o 
  -2  -2  15       29.99       27.12      4.01 o 
  -1  -2  15       40.89       42.94      4.44 o 
   0  -2  15     1181.71     1233.81     22.97 o 
   1  -2  15      315.78      321.29      9.49 o 
   2  -2  15        7.93       11.80      5.17 o 
   3  -2  15     2416.85     2445.82     45.22 o 
   4  -2  15      259.45      263.77     11.47 o 
   5  -2  15       52.53       64.74      7.96 o 
   6  -2  15      105.90       95.02     11.75 o 
  -7  -1  15        6.68        1.73      8.69 o 
  -6  -1  15       61.55       48.09      8.84 o 
  -5  -1  15       77.71       73.32      8.71 o 
  -4  -1  15       63.05       52.97     12.04 o 
  -3  -1  15      736.86      698.63     42.23 o 
  -2  -1  15       42.33       52.27      4.55 o 
  -1  -1  15     1285.52     1345.64     20.45 o 
   0  -1  15      585.01      613.18     11.34 o 
   1  -1  15       14.07       16.83      3.35 o 
   2  -1  15     2839.42     2953.74     65.11 o 
   3  -1  15     1446.80     1433.35     29.21 o 
   4  -1  15        4.22        7.54      7.50 o 
   5  -1  15        3.30       13.02      8.56 o 
   6  -1  15       94.09      108.70     12.38 o 
  -7   0  15       57.71       41.24     10.05 o 
  -6   0  15       29.04       15.41     20.31 o 
  -5   0  15       48.77       48.00      8.55 o 
  -4   0  15      926.30      886.57     36.61 o 
  -3   0  15      368.41      382.40     32.79 o 
  -2   0  15      568.54      572.39     24.44 o 
  -1   0  15      107.04      111.27      5.97 o 
   0   0  15      110.86       93.72      4.87 o 
   1   0  15      129.61      134.22      7.01 o 
   2   0  15      430.68      436.80     11.14 o 
   3   0  15        1.04       -5.70      5.71 o 
   4   0  15        2.67        4.22      7.50 o 
   5   0  15      439.51      413.97     33.54 o 
   6   0  15       36.14       29.32     10.14 o 
  -7   1  15       79.09       80.62     11.07 o 
  -6   1  15       22.61       10.29      8.69 o 
  -5   1  15      288.85      286.01     14.85 o 
  -4   1  15      899.91      916.28     26.45 o 
  -3   1  15       42.13       38.12      5.84 o 
  -2   1  15     1028.82     1034.44     22.54 o 
  -1   1  15      589.31      612.81     16.07 o 
   0   1  15      315.53      330.94      9.67 o 
   1   1  15      511.73      526.07     12.31 o 
   2   1  15        1.98        1.93      4.99 o 
   3   1  15       98.28      105.29      7.12 o 
   4   1  15      820.46      797.41     18.73 o 
   5   1  15        2.05       -3.51      8.43 o 
  -7   2  15      198.07      189.63     13.76 o 
  -6   2  15      513.96      484.17     44.25 o 
  -5   2  15      622.46      588.39     20.86 o 
  -4   2  15       45.05       54.84      9.74 o 
  -3   2  15      160.70      154.89      8.63 o 
  -2   2  15       35.64       36.35      6.10 o 
  -1   2  15      984.15      999.67     28.78 o 
   0   2  15      653.18      704.31     18.15 o 
   1   2  15      154.05      172.11      7.48 o 
   2   2  15     1295.09     1329.33     24.05 o 
   3   2  15      395.83      407.81     12.91 o 
   4   2  15       59.01       58.01      7.15 o 
   5   2  15       78.41       85.84     12.93 o 
  -7   3  15      135.18      131.83     16.47 o 
  -6   3  15       41.94       47.43     10.39 o 
  -5   3  15       57.94       61.52     10.20 o 
  -4   3  15        0.13        4.14      6.02 o 
  -3   3  15       55.98       57.82      7.32 o 
  -2   3  15     1050.03     1045.48     39.53 o 
  -1   3  15      677.07      716.12     18.84 o 
   0   3  15       56.71       63.89      8.23 o 
   1   3  15      845.65      876.39     26.40 o 
   2   3  15      118.73      134.34      7.02 o 
   3   3  15       35.10       40.16      5.81 o 
   4   3  15        4.01       -5.46      5.72 o 
   5   3  15        1.72       -5.53      6.69 o 
  -6   4  15       54.93       49.67     10.86 o 
  -5   4  15      108.32       93.58      9.01 o 
  -4   4  15       92.41       99.36     11.39 o 
  -3   4  15      174.95      169.08     10.02 o 
  -2   4  15        7.86        7.76      5.40 o 
  -1   4  15      636.13      664.95     18.44 o 
   0   4  15      138.49      144.92      8.93 o 
   1   4  15      131.46      134.29      8.98 o 
   2   4  15        2.40        3.74      6.44 o 
   3   4  15        8.42        8.65      7.51 o 
   4   4  15        8.29        4.30      7.87 o 
  -6   5  15        8.34      -12.40     12.93 o 
  -5   5  15      238.80      262.61     12.65 o 
  -4   5  15      390.42      381.54     14.96 o 
  -3   5  15        5.56        1.80      4.36 o 
  -2   5  15      113.36      112.58      5.81 o 
  -1   5  15        7.51        5.84      5.51 o 
   0   5  15      149.99      153.71     21.60 o 
   1   5  15        7.02        3.80      6.90 o 
   2   5  15       80.35       96.39     20.47 o 
   3   5  15       78.93       92.98     13.16 o 
   4   5  15       14.89        6.00      8.50 o 
  -5   6  15        0.77        0.27     10.10 o 
  -4   6  15      169.22      180.82      8.13 o 
  -3   6  15       14.79       17.03      4.97 o 
  -2   6  15      313.04      320.58      9.31 o 
  -1   6  15      199.20      193.10      8.43 o 
   0   6  15      111.52       97.38      9.96 o 
   1   6  15      386.39      401.07     15.18 o 
   2   6  15       65.57       71.68      9.08 o 
   3   6  15       35.66       52.70      9.33 o 
  -5   7  15       27.38       41.52     15.04 o 
  -4   7  15        3.87        1.18      5.17 o 
  -3   7  15      139.48      152.34      9.66 o 
  -2   7  15       38.80       40.71      5.80 o 
  -1   7  15      140.25      150.17      8.45 o 
   0   7  15      317.34      316.77     14.45 o 
   1   7  15       14.23        9.48      7.86 o 
   2   7  15      109.08      122.16     11.41 o 
  -3   8  15       26.20       37.07      6.01 o 
  -2   8  15      238.99      239.82     11.64 o 
  -1   8  15      240.40      251.56     10.16 o 
   0   8  15        5.60        2.57     10.06 o 
  -1 -12  16       72.50       74.42      9.69 o 
   0 -12  16       31.32       30.39      8.01 o 
   1 -12  16      192.10      153.60     12.85 o 
   2 -12  16      337.18      316.99     17.71 o 
   3 -12  16      163.65      186.50     14.17 o 
  -3 -11  16      106.55      110.46     12.12 o 
  -2 -11  16      251.47      293.73     29.55 o 
  -1 -11  16        0.69        6.48      8.17 o 
   0 -11  16      492.75      494.24     18.38 o 
   1 -11  16      322.44      288.40     17.36 o 
   2 -11  16       34.99       44.84      9.51 o 
   3 -11  16      337.49      340.57     19.19 o 
   4 -11  16       18.29       17.13      9.66 o 
  -4 -10  16      128.19      130.36     13.22 o 
  -3 -10  16      123.64      141.72     12.47 o 
  -2 -10  16      224.62      212.84     13.41 o 
  -1 -10  16      370.72      357.83     19.55 o 
   0 -10  16      184.95      140.34     10.48 o 
   1 -10  16        2.74        2.72      8.23 o 
   2 -10  16      144.90      127.52     12.23 o 
   3 -10  16        8.00        0.93      8.54 o 
   4 -10  16        2.75       11.39      9.61 o 
  -4  -9  16      158.79      158.38     13.39 o 
  -3  -9  16      168.04      154.51     12.95 o 
  -2  -9  16      504.21      488.22     18.95 o 
  -1  -9  16      538.65      513.44     18.71 o 
   0  -9  16       20.07       11.31      6.97 o 
   1  -9  16      106.87      100.31      8.92 o 
   2  -9  16      623.39      624.60     25.89 o 
   3  -9  16       93.15       94.64     11.50 o 
   4  -9  16       32.34       28.21      8.18 o 
   5  -9  16       51.39       57.30      9.81 o 
  -5  -8  16       25.60       28.62     14.24 o 
  -4  -8  16       18.62       15.60     14.41 o 
  -3  -8  16      330.84      357.69     17.08 o 
  -2  -8  16      498.29      473.66     19.53 o 
  -1  -8  16        7.95       -3.66      6.69 o 
   0  -8  16      529.31      492.33     17.82 o 
   1  -8  16      749.49      762.30     35.46 o 
   2  -8  16        1.79        3.58      7.43 o 
   3  -8  16      193.74      161.00     12.73 o 
   4  -8  16      128.91      119.97     10.58 o 
   5  -8  16      125.78      109.37     11.15 o 
  -5  -7  16        7.52        4.69      9.43 o 
  -4  -7  16       39.91       23.70      9.06 o 
  -3  -7  16      197.31      176.14     12.32 o 
  -2  -7  16       32.40       39.14      8.12 o 
  -1  -7  16     1739.15     1619.57     70.49 o 
   0  -7  16      464.38      496.08     17.49 o 
   1  -7  16      178.84      168.24     10.24 o 
   2  -7  16      889.52      885.07     27.48 o 
   3  -7  16        8.78       14.94      7.13 o 
   4  -7  16        4.78        4.41      7.65 o 
   5  -7  16        0.72        8.99      8.57 o 
   6  -7  16       12.07       15.54      9.55 o 
  -6  -6  16        4.82       -8.38     15.22 o 
  -5  -6  16       18.93       19.99      9.53 o 
  -4  -6  16       30.18       36.08      9.09 o 
  -3  -6  16      456.95      475.26     18.48 o 
  -2  -6  16     1992.49     1918.93     79.83 o 
  -1  -6  16      792.91      779.49     23.32 o 
   0  -6  16      148.61      162.57     10.31 o 
   1  -6  16     1456.19     1413.42     35.25 o 
   2  -6  16      424.87      412.36     19.58 o 
   3  -6  16      288.28      281.59     14.11 o 
   4  -6  16       70.55       62.00     12.80 o 
   5  -6  16      332.53      319.16     16.52 o 
   6  -6  16       18.83       10.89      9.47 o 
  -6  -5  16        5.31       20.06     15.27 o 
  -5  -5  16       15.01       25.87      9.38 o 
  -4  -5  16      416.84      474.41     19.31 o 
  -3  -5  16      510.85      538.50     25.22 o 
  -2  -5  16      313.80      284.71     10.93 o 
  -1  -5  16      235.21      245.96     14.15 o 
   0  -5  16       69.30       75.62      8.08 o 
   1  -5  16      402.11      407.69     12.61 o 
   2  -5  16        9.99       14.05      6.48 o 
   3  -5  16      144.89      156.43     10.95 o 
   4  -5  16     1223.53     1246.37     33.49 o 
   5  -5  16       41.42       40.05      9.33 o 
   6  -5  16       57.88       54.81     10.78 o 
  -6  -4  16      390.17      332.04     27.36 o 
  -5  -4  16      365.95      369.36     27.22 o 
  -4  -4  16      173.58      178.39     32.81 o 
  -3  -4  16        3.00       11.82     15.23 o 
  -2  -4  16      540.96      564.36     16.25 o 
  -1  -4  16      113.99      127.64      7.36 o 
   0  -4  16      314.03      310.11     10.68 o 
   1  -4  16      122.25      117.29      7.01 o 
   2  -4  16       31.14       27.10      5.22 o 
   3  -4  16      169.74      161.96      8.47 o 
   4  -4  16      147.91      144.35      8.74 o 
   5  -4  16       83.24       84.34      8.31 o 
   6  -4  16        2.48        2.09      7.49 o 
  -6  -3  16       43.36       51.43     16.35 o 
  -5  -3  16      103.03      119.29     17.93 o 
  -4  -3  16      155.39      170.86     27.57 o 
  -3  -3  16       55.67       40.16      8.25 o 
  -2  -3  16      542.20      552.91     32.11 o 
  -1  -3  16       14.59        9.08      4.88 o 
   0  -3  16      844.36      824.11     18.49 o 
   1  -3  16     1862.10     1846.46     36.99 o 
   2  -3  16       35.27       37.97      6.55 o 
   3  -3  16      505.27      544.00     15.31 o 
   4  -3  16      398.73      401.61     13.75 o 
   5  -3  16      113.69      111.03      9.09 o 
   6  -3  16        2.66       10.46      9.70 o 
  -7  -2  16       37.56       38.69     16.81 o 
  -6  -2  16      111.80       99.05     18.52 o 
  -5  -2  16       79.60       79.57     15.92 o 
  -4  -2  16      797.45      734.84     36.33 o 
  -3  -2  16      799.83      778.69     34.19 o 
  -2  -2  16        0.70        8.20      6.78 o 
  -1  -2  16      702.48      686.85     14.38 o 
   0  -2  16     2071.09     2095.75     34.26 o 
   1  -2  16      210.85      217.45      8.38 o 
   2  -2  16       24.99       29.62      5.03 o 
   3  -2  16      209.57      209.76      9.87 o 
   4  -2  16      293.17      306.67     12.68 o 
   5  -2  16       84.37       86.62     11.07 o 
   6  -2  16        2.28        0.90      9.85 o 
  -7  -1  16      176.64      175.67     22.24 o 
  -6  -1  16       36.75       19.61     20.08 o 
  -5  -1  16      755.74      782.69     55.95 o 
  -4  -1  16       29.58       17.88      7.10 o 
  -3  -1  16       25.82       30.31     12.13 o 
  -2  -1  16       97.87       93.06      8.51 o 
  -1  -1  16      667.85      682.79     12.48 o 
   0  -1  16       86.60       91.21      5.59 o 
   1  -1  16      286.01      300.35     15.72 o 
   2  -1  16      742.39      784.25     29.17 o 
   3  -1  16      168.63      159.68      9.13 o 
   4  -1  16       51.28       50.27     14.55 o 
   5  -1  16       86.65       96.21     11.42 o 
   6  -1  16      228.73      215.59     15.06 o 
  -7   0  16        5.81        5.32     11.70 o 
  -6   0  16      394.54      381.15     17.52 o 
  -5   0  16       63.89       51.43      9.05 o 
  -4   0  16       42.52       55.61      8.43 o 
  -3   0  16      175.56      186.88     10.95 o 
  -2   0  16      502.78      557.29     20.58 o 
  -1   0  16      181.49      189.96      8.64 o 
   0   0  16       80.31       85.55      5.46 o 
   1   0  16     1812.52     1912.06     31.41 o 
   2   0  16       82.21       86.42      8.18 o 
   3   0  16       75.85       76.92     10.98 o 
   4   0  16       89.45      110.00     10.62 o 
   5   0  16        1.88        1.60      8.97 o 
  -7   1  16       75.74       70.60     18.99 o 
  -6   1  16        2.49        2.42      8.99 o 
  -5   1  16       21.36       22.31      8.67 o 
  -4   1  16       25.65       36.66      8.27 o 
  -3   1  16      682.31      719.88     18.03 o 
  -2   1  16      504.88      518.02     14.79 o 
  -1   1  16      387.63      386.51     12.82 o 
   0   1  16      541.91      583.87     24.49 o 
   1   1  16       23.76       28.18      4.89 o 
   2   1  16      295.58      290.26      9.80 o 
   3   1  16       70.61       68.12      7.30 o 
   4   1  16       45.35       39.12      9.34 o 
   5   1  16        8.62       11.60      9.05 o 
  -6   2  16       93.77       87.41     11.23 o 
  -5   2  16        9.56       -2.44     13.79 o 
  -4   2  16      361.12      366.66     16.80 o 
  -3   2  16      447.06      455.49     28.40 o 
  -2   2  16     1438.26     1500.38     48.35 o 
  -1   2  16      438.05      458.77     14.46 o 
   0   2  16       13.53       11.98      6.01 o 
   1   2  16      216.53      200.12      9.23 o 
   2   2  16       17.32       14.97      5.34 o 
   3   2  16      124.71      131.71      8.13 o 
   4   2  16        7.47       13.85      6.45 o 
   5   2  16       13.97        9.53      9.09 o 
  -6   3  16       87.40       71.23     11.27 o 
  -5   3  16        3.32       12.92     15.38 o 
  -4   3  16       56.83       56.84      7.70 o 
  -3   3  16      889.24      869.76     21.39 o 
  -2   3  16       34.22       29.95      8.52 o 
  -1   3  16      170.72      170.36      9.59 o 
   0   3  16      300.43      261.43     19.23 o 
   1   3  16      417.85      401.88     14.54 o 
   2   3  16      191.99      204.25     18.59 o 
   3   3  16       26.80       17.05      8.28 o 
   4   3  16      284.16      292.64     26.51 o 
  -6   4  16        9.19       11.22     10.30 o 
  -5   4  16      164.84      202.01     14.30 o 
  -4   4  16       83.88       90.55      8.66 o 
  -3   4  16       65.11       73.09      8.38 o 
  -2   4  16       16.26       15.53      6.93 o 
  -1   4  16       32.50       39.64      9.25 o 
   0   4  16      495.09      530.52     22.73 o 
   1   4  16        3.02        5.91     10.48 o 
   2   4  16      356.72      365.19     21.43 o 
   3   4  16      504.81      517.47     24.31 o 
   4   4  16       11.67        6.31     10.14 o 
  -5   5  16        2.62       11.47      8.01 o 
  -4   5  16       56.01       60.61      8.86 o 
  -3   5  16       83.25       62.56      9.38 o 
  -2   5  16      566.82      562.03     17.90 o 
  -1   5  16      763.97      764.60     21.28 o 
   0   5  16       35.90       36.46     19.51 o 
   1   5  16      589.27      581.41     23.74 o 
   2   5  16      102.39       87.50     11.54 o 
   3   5  16       23.15       27.18     10.37 o 
  -5   6  16      123.43      100.51     10.11 o 
  -4   6  16        1.23        2.12      8.08 o 
  -3   6  16      243.46      250.83     12.95 o 
  -2   6  16       23.86       25.40      8.57 o 
  -1   6  16      333.45      375.93     18.37 o 
   0   6  16      394.06      427.71     49.73 o 
   1   6  16        4.84        4.14     10.70 o 
   2   6  16       29.53       29.50     10.87 o 
  -4   7  16      110.77      116.34     10.93 o 
  -3   7  16        1.08       -0.91      8.37 o 
  -2   7  16      312.93      336.67     15.95 o 
  -1   7  16       18.56        7.97     11.97 o 
   0   7  16       59.20       69.24      9.43 o 
   1   7  16      112.52      107.47     13.48 o 
  -1 -12  17      205.35      201.75     13.32 o 
   0 -12  17        1.03       -2.38      7.72 o 
   1 -12  17       21.99       -4.72      8.58 o 
   2 -12  17      316.32      283.10     17.90 o 
  -2 -11  17       26.62       36.42      9.51 o 
  -1 -11  17        3.71       18.08      8.41 o 
   0 -11  17      112.96      108.33     10.28 o 
   1 -11  17      216.82      188.04     14.91 o 
   2 -11  17       11.11       21.43      9.55 o 
   3 -11  17      235.66      224.36     16.34 o 
  -3 -10  17        1.17       -8.84      8.84 o 
  -2 -10  17       12.96       -3.07      8.35 o 
  -1 -10  17      152.52      137.73     11.28 o 
   0 -10  17      115.52       77.38      9.34 o 
   1 -10  17       74.42       63.36     10.77 o 
   2 -10  17      616.02      656.30     27.20 o 
   3 -10  17      344.14      331.46     19.83 o 
   4 -10  17      140.95      130.10     14.04 o 
  -4  -9  17       42.04       37.35     10.55 o 
  -3  -9  17       79.79       90.00     11.25 o 
  -2  -9  17      571.75      628.66     22.18 o 
  -1  -9  17       14.12       13.42      7.67 o 
   0  -9  17      265.46      272.65     14.03 o 
   1  -9  17      451.70      453.38     22.06 o 
   2  -9  17      130.38      130.30     12.80 o 
   3  -9  17        0.97        7.16      9.13 o 
   4  -9  17        2.22       -2.14     12.04 o 
   5  -9  17       46.20       58.20     10.85 o 
  -5  -8  17       17.77       18.74     10.51 o 
  -4  -8  17      205.21      196.52     14.44 o 
  -3  -8  17      322.04      347.52     21.66 o 
  -2  -8  17      463.34      446.58     20.30 o 
  -1  -8  17      956.52      958.53     27.99 o 
   0  -8  17      340.63      343.92     15.55 o 
   1  -8  17      103.09      116.33      9.63 o 
   2  -8  17        1.84       -2.72      8.16 o 
   3  -8  17        7.17       -6.17     18.44 o 
   4  -8  17      197.44      168.91     19.53 o 
   5  -8  17        2.06       -8.63      8.63 o 
  -5  -7  17      621.00      640.02     24.75 o 
  -4  -7  17      219.68      204.20     14.35 o 
  -3  -7  17        9.12        7.70      8.25 o 
  -2  -7  17      520.66      473.39     20.24 o 
  -1  -7  17      432.58      408.26     17.84 o 
   0  -7  17      135.29      152.74     10.69 o 
   1  -7  17       43.14       35.65      7.27 o 
   2  -7  17      129.02      131.10     13.32 o 
   3  -7  17      383.33      372.41     21.54 o 
   4  -7  17      168.65      172.56     12.41 o 
   5  -7  17      414.41      403.75     20.02 o 
  -5  -6  17       24.00        8.23      9.66 o 
  -4  -6  17       14.94       20.73     13.58 o 
  -3  -6  17      225.10      260.00     18.85 o 
  -2  -6  17      322.19      361.15     25.81 o 
  -1  -6  17       33.53       35.94     21.67 o 
   0  -6  17      124.40      114.32      9.59 o 
   1  -6  17      851.13      829.27     25.29 o 
   2  -6  17      206.78      235.36     12.72 o 
   3  -6  17        8.50       11.90      7.54 o 
   4  -6  17      940.70      941.82     27.88 o 
   5  -6  17       73.06       61.92     10.61 o 
  -6  -5  17      187.53      163.42     22.12 o 
  -5  -5  17        6.97        4.11     13.98 o 
  -4  -5  17      295.70      257.15     15.13 o 
  -3  -5  17      814.84      709.79     23.63 o 
  -2  -5  17      118.53      109.49      7.72 o 
  -1  -5  17      441.00      452.03     20.19 o 
   0  -5  17      647.05      734.42     22.63 o 
   1  -5  17       56.46       71.81      6.74 o 
   2  -5  17       31.62       32.00      7.52 o 
   3  -5  17      275.60      295.68     14.98 o 
   4  -5  17       47.88       44.82      9.22 o 
   5  -5  17       12.95       16.23     13.94 o 
   6  -5  17       32.51       14.46     16.60 o 
  -6  -4  17        2.41        1.42     14.92 o 
  -5  -4  17      471.39      445.89     30.38 o 
  -4  -4  17      499.87      493.49     20.11 o 
  -3  -4  17       35.43       38.95      8.59 o 
  -2  -4  17      855.05      785.44     24.58 o 
  -1  -4  17       73.55       67.97      6.48 o 
   0  -4  17      405.75      393.24     12.31 o 
   1  -4  17      161.18      158.38      7.18 o 
   2  -4  17      669.50      650.22     20.80 o 
   3  -4  17      367.74      383.99     13.06 o 
   4  -4  17       87.36       86.15      8.04 o 
   5  -4  17       18.19       19.62      7.42 o 
   6  -4  17      108.26      125.60     10.36 o 
  -6  -3  17      127.68      136.60     20.10 o 
  -5  -3  17       15.28       14.48     14.26 o 
  -4  -3  17       39.22       35.44     13.62 o 
  -3  -3  17      947.41      944.22     50.25 o 
  -2  -3  17       24.17       14.63     10.46 o 
  -1  -3  17      991.07      990.42     24.67 o 
   0  -3  17       14.10       10.96      4.37 o 
   1  -3  17      988.38      986.01     18.95 o 
   2  -3  17      469.75      490.61     15.64 o 
   3  -3  17      169.56      178.27      9.52 o 
   4  -3  17      286.35      302.25     13.00 o 
   5  -3  17       71.02       71.53      8.72 o 
   6  -3  17      120.32       91.41     20.19 o 
  -6  -2  17        3.51        8.74     14.76 o 
  -5  -2  17       78.60       38.32     14.93 o 
  -4  -2  17      411.35      378.54     27.39 o 
  -3  -2  17       43.61       22.28     12.90 o 
  -2  -2  17      134.66      131.77     10.93 o 
  -1  -2  17      241.13      258.28     18.64 o 
   0  -2  17      855.53      881.68     17.35 o 
   1  -2  17       23.77       34.52      5.35 o 
   2  -2  17       19.69       28.68      6.05 o 
   3  -2  17      276.25      299.72     12.49 o 
   4  -2  17       15.21       14.36      7.52 o 
   5  -2  17       77.87       73.55     11.26 o 
  -6  -1  17      467.57      433.84     30.73 o 
  -5  -1  17       35.52       29.05      8.06 o 
  -4  -1  17      327.17      312.28     29.09 o 
  -3  -1  17       16.81        8.20      6.59 o 
  -2  -1  17      397.59      420.46     20.61 o 
  -1  -1  17     1027.48     1115.90     25.01 o 
   0  -1  17       54.56       55.37      5.53 o 
   1  -1  17      315.28      324.17     11.28 o 
   2  -1  17      662.88      685.15     23.41 o 
   3  -1  17      113.21      112.05     10.44 o 
   4  -1  17        5.21        8.77      8.49 o 
   5  -1  17      154.67      127.31     12.51 o 
  -6   0  17       11.98        0.90      8.94 o 
  -5   0  17      312.82      327.63     16.16 o 
  -4   0  17      250.45      264.22     14.28 o 
  -3   0  17      478.12      578.58     19.69 o 
  -2   0  17      474.30      538.59     16.88 o 
  -1   0  17      112.23       99.32      7.15 o 
   0   0  17      678.61      735.17     15.17 o 
   1   0  17       47.46       53.08      5.18 o 
   2   0  17        1.71       -5.76      5.76 o 
   3   0  17        7.97       11.37      7.95 o 
   4   0  17      301.29      276.48     33.19 o 
   5   0  17       60.58       42.66     10.23 o 
  -6   1  17       55.73       71.78     19.14 o 
  -5   1  17      260.16      227.86     29.86 o 
  -4   1  17       83.91       69.55      9.59 o 
  -3   1  17       25.29       33.80     11.50 o 
  -2   1  17       68.57       67.82     12.14 o 
  -1   1  17      136.08      143.38      8.42 o 
   0   1  17       54.11       55.82      7.17 o 
   1   1  17      132.71      137.54      6.95 o 
   2   1  17       66.36       67.79      6.00 o 
   3   1  17      810.01      819.81     19.04 o 
   4   1  17       32.07       19.42      8.78 o 
   5   1  17       15.55        5.92      9.45 o 
  -6   2  17       79.08       78.39     11.52 o 
  -5   2  17      114.13      114.51     11.55 o 
  -4   2  17        1.82        3.69      8.49 o 
  -3   2  17       39.12       50.57      7.15 o 
  -2   2  17      261.87      272.49     11.56 o 
  -1   2  17       76.87       91.43      8.00 o 
   0   2  17       20.66       21.55      6.98 o 
   1   2  17      181.37      184.19     10.54 o 
   2   2  17      685.61      735.19     18.04 o 
   3   2  17       91.48       88.70      7.67 o 
   4   2  17       97.11      109.15     10.91 o 
  -6   3  17       24.14       29.41     10.50 o 
  -5   3  17        7.32        3.77     15.02 o 
  -4   3  17        7.28       -1.92      9.66 o 
  -3   3  17      279.64      273.37     17.28 o 
  -2   3  17      184.45      187.99     10.75 o 
  -1   3  17      334.92      341.56     13.24 o 
   0   3  17      361.67      387.50     14.21 o 
   1   3  17       80.87       98.60      8.87 o 
   2   3  17      151.31      149.34     10.34 o 
   3   3  17      153.79      155.08      9.09 o 
   4   3  17      110.02      113.92     21.11 o 
  -5   4  17      141.20      135.28     28.71 o 
  -4   4  17      631.54      647.70     18.85 o 
  -3   4  17        1.35        0.98      7.12 o 
  -2   4  17      268.23      261.94     12.22 o 
  -1   4  17      937.34      950.48     25.56 o 
   0   4  17      134.66      142.36     10.20 o 
   1   4  17        0.90       -7.50      7.50 o 
   2   4  17       84.11       84.79     13.64 o 
   3   4  17      135.76      134.93     12.69 o 
  -5   5  17      172.45      179.42     21.03 o 
  -4   5  17        2.32       -7.21      7.44 o 
  -3   5  17       75.44       72.90      9.35 o 
  -2   5  17      170.61      165.74     10.87 o 
  -1   5  17      254.86      310.44     17.61 o 
   0   5  17        0.81       12.99      9.01 o 
   1   5  17      255.33      245.61     15.27 o 
   2   5  17      447.97      440.72     19.85 o 
  -4   6  17       21.31       23.45      8.96 o 
  -3   6  17        7.88       18.92      8.53 o 
  -2   6  17      404.02      415.13     16.57 o 
  -1   6  17       54.70       57.00      9.73 o 
   0   6  17       41.10       44.25     16.36 o 
   1   6  17      303.41      327.88     18.24 o 
  -2   7  17       11.75       12.66      8.99 o 
  -1   7  17       51.65       62.16     11.74 o 
   0   7  17      104.86       87.85     18.09 o 
  -2 -11  18       31.02       24.31      9.46 o 
  -1 -11  18      167.71      159.97     12.46 o 
   0 -11  18      501.65      501.88     19.90 o 
   1 -11  18        3.51       -1.18      9.66 o 
   2 -11  18      252.95      250.09     17.87 o 
   3 -11  18       17.27       10.61      9.88 o 
  -3 -10  18      123.67      140.75     13.27 o 
  -2 -10  18      281.25      270.13     31.88 o 
  -1 -10  18      344.88      323.04     39.65 o 
   0 -10  18       95.35       97.96     10.23 o 
   1 -10  18       73.11       58.76     11.00 o 
   2 -10  18       19.38       27.69     10.18 o 
   3 -10  18      244.37      201.92     16.16 o 
   4 -10  18        2.80       13.19     10.81 o 
  -4  -9  18      194.78      200.31     15.35 o 
  -3  -9  18       56.13       53.77     11.19 o 
  -2  -9  18      454.50      446.12     32.08 o 
  -1  -9  18       10.53        5.13      8.62 o 
   0  -9  18      179.27      183.92     12.15 o 
   1  -9  18      571.78      581.04     26.16 o 
   2  -9  18      707.94      724.34     29.82 o 
   3  -9  18       59.29       59.75     11.67 o 
   4  -9  18      201.88      211.61     17.90 o 
  -4  -8  18      103.82      114.37     12.70 o 
  -3  -8  18      464.41      471.33     29.85 o 
  -2  -8  18      386.90      357.24     17.36 o 
  -1  -8  18        9.31        7.48      7.93 o 
   0  -8  18      800.09      787.87     24.82 o 
   1  -8  18      206.69      207.29     15.91 o 
   2  -8  18      308.30      282.55     18.97 o 
   3  -8  18      173.38      175.16     15.95 o 
   4  -8  18       27.30       23.93      9.17 o 
   5  -8  18       16.87       26.98     10.05 o 
  -5  -7  18       34.11       26.74     11.06 o 
  -4  -7  18       47.88       57.61     10.69 o 
  -3  -7  18        0.53       -7.01      8.36 o 
  -2  -7  18      408.30      410.23     18.21 o 
  -1  -7  18      931.69     1000.95     70.04 o 
   0  -7  18        0.29       -3.92     10.90 o 
   1  -7  18      397.60      402.73     16.73 o 
   2  -7  18      704.18      711.66     30.19 o 
   3  -7  18       78.13       93.27     10.29 o 
   4  -7  18       36.46       40.38      9.56 o 
   5  -7  18       47.82       55.78     19.32 o 
  -5  -6  18      397.50      443.59     21.19 o 
  -4  -6  18        1.19       -8.57      8.57 o 
  -3  -6  18      579.21      574.13     21.69 o 
  -2  -6  18       86.51       80.74     13.29 o 
  -1  -6  18       75.46       97.30     10.11 o 
   0  -6  18      191.63      177.33     11.59 o 
   1  -6  18      356.91      366.04     15.96 o 
   2  -6  18      111.31      102.23      9.68 o 
   3  -6  18       17.09        8.10     10.29 o 
   4  -6  18      191.02      176.24     13.36 o 
   5  -6  18      137.59      151.25     13.44 o 
  -5  -5  18      195.93      173.16     21.76 o 
  -4  -5  18      154.99      153.66     12.76 o 
  -3  -5  18        5.20        6.51      8.13 o 
  -2  -5  18       25.25       17.80      6.27 o 
  -1  -5  18      567.48      538.93     19.88 o 
   0  -5  18      692.79      689.73     22.39 o 
   1  -5  18      467.36      464.52     33.79 o 
   2  -5  18      118.39      122.27     10.90 o 
   3  -5  18      503.29      501.73     20.69 o 
   4  -5  18        1.41        0.50      9.25 o 
   5  -5  18        4.03        5.98      9.61 o 
  -6  -4  18      255.27      241.89     25.50 o 
  -5  -4  18       43.98       42.97     16.37 o 
  -4  -4  18      128.32      134.52     12.32 o 
  -3  -4  18       25.86       23.50      8.71 o 
  -2  -4  18      382.55      361.87     17.31 o 
  -1  -4  18      944.44      949.40     28.16 o 
   0  -4  18        0.30        0.60      5.26 o 
   1  -4  18      871.01      891.94     17.85 o 
   2  -4  18      459.17      494.28     14.69 o 
   3  -4  18       46.12       46.69      7.08 o 
   4  -4  18       18.48       15.18      7.10 o 
   5  -4  18      141.04      127.99     10.15 o 
  -6  -3  18       18.85       15.86     16.16 o 
  -5  -3  18        2.95       16.28     15.19 o 
  -4  -3  18        5.45       16.81     13.50 o 
  -3  -3  18      499.67      476.74     19.56 o 
  -2  -3  18     1077.73     1022.42     39.90 o 
  -1  -3  18       87.81       90.59      7.50 o 
   0  -3  18     1204.23     1266.64     26.62 o 
   1  -3  18       96.56      100.98      7.55 o 
   2  -3  18      436.65      452.57     22.66 o 
   3  -3  18        3.64       -3.43      6.16 o 
   4  -3  18       33.17       36.18      7.67 o 
   5  -3  18       49.63       49.66     27.16 o 
  -6  -2  18       27.84       35.09     17.04 o 
  -5  -2  18      146.91      130.65     19.60 o 
  -4  -2  18      803.23      746.14     38.67 o 
  -3  -2  18       42.36       39.93     14.33 o 
  -2  -2  18      416.47      391.59     18.21 o 
  -1  -2  18      961.70     1038.27     23.28 o 
   0  -2  18       11.93        9.47      5.08 o 
   1  -2  18        0.13        4.01      4.92 o 
   2  -2  18        6.14       12.08      5.98 o 
   3  -2  18        5.62       -2.98      6.33 o 
   4  -2  18      104.26      116.15     15.55 o 
   5  -2  18       10.12       12.25     10.03 o 
  -6  -1  18       77.11       65.69     17.97 o 
  -5  -1  18       31.63       -4.32     14.54 o 
  -4  -1  18        5.59       -9.35     16.06 o 
  -3  -1  18      152.90      168.17     10.18 o 
  -2  -1  18      384.05      468.17     16.50 o 
  -1  -1  18       25.76       10.75      8.57 o 
   0  -1  18      173.64      189.11     11.73 o 
   1  -1  18      881.26      925.23     40.69 o 
   2  -1  18      174.73      163.98     11.01 o 
   3  -1  18       36.92       30.67     14.51 o 
   4  -1  18      975.70      985.66     44.80 o 
   5  -1  18      145.66      137.49     13.08 o 
  -6   0  18       44.44       37.31     17.88 o 
  -5   0  18      227.79      246.46     15.14 o 
  -4   0  18      134.07      118.32     21.68 o 
  -3   0  18      436.33      482.34     18.20 o 
  -2   0  18      465.92      500.98     18.03 o 
  -1   0  18       16.03        9.61      6.27 o 
   0   0  18     1801.23     1942.87     32.39 o 
   1   0  18      219.31      226.12      8.71 o 
   2   0  18       32.61       26.31      7.75 o 
   3   0  18      653.54      691.96     43.28 o 
   4   0  18      203.86      198.57     13.40 o 
   5   0  18       20.08       18.62     16.91 o 
  -6   1  18       77.31       72.23     22.37 o 
  -5   1  18      148.00      157.62     12.65 o 
  -4   1  18      216.88      245.46     16.64 o 
  -3   1  18     1156.33     1247.38     33.48 o 
  -2   1  18       11.42       13.19      6.15 o 
  -1   1  18      458.86      494.89     16.70 o 
   0   1  18      237.65      245.13     11.02 o 
   1   1  18        2.79        3.70      4.99 o 
   2   1  18       48.08       48.01      6.06 o 
   3   1  18      266.48      264.70     25.08 o 
   4   1  18       97.25      110.85     11.29 o 
  -6   2  18        4.94        3.90     10.23 o 
  -5   2  18      106.82      105.55     11.84 o 
  -4   2  18        3.30       12.89     12.43 o 
  -3   2  18      111.25      136.08     11.62 o 
  -2   2  18       49.25       52.90      7.36 o 
  -1   2  18        4.87        7.11      6.80 o 
   0   2  18      194.07      206.12     10.56 o 
   1   2  18      207.46      237.93     11.80 o 
   2   2  18      245.63      259.84     14.22 o 
   3   2  18       67.11       73.47     12.87 o 
   4   2  18       14.44       11.81     11.01 o 
  -5   3  18      218.93      228.79     15.20 o 
  -4   3  18      230.11      237.65     14.84 o 
  -3   3  18       26.32       31.99      7.43 o 
  -2   3  18       23.13       22.71      7.23 o 
  -1   3  18        7.35        5.36      6.96 o 
   0   3  18      203.17      189.42     10.76 o 
   1   3  18      253.29      253.59     12.30 o 
   2   3  18       14.83       12.42      7.85 o 
   3   3  18       69.35       81.14     10.72 o 
  -5   4  18        2.57       -3.31     10.15 o 
  -4   4  18        3.60        7.13     10.67 o 
  -3   4  18       51.55       45.12      8.29 o 
  -2   4  18       68.86       76.95      8.89 o 
  -1   4  18      758.23      720.44     24.12 o 
   0   4  18      286.17      306.94     14.05 o 
   1   4  18       65.18       64.00      9.42 o 
   2   4  18      307.79      313.17     16.88 o 
  -4   5  18       75.22       66.91      9.30 o 
  -3   5  18      159.55      148.58     11.16 o 
  -2   5  18      265.86      289.88     14.14 o 
  -1   5  18       60.05       65.03      9.43 o 
   0   5  18      234.92      241.09     13.10 o 
   1   5  18       58.29       65.69     10.11 o 
   2   5  18       15.14       10.93      9.96 o 
  -3   6  18      207.27      214.57     24.41 o 
  -2   6  18       92.88       93.63     10.40 o 
  -1   6  18      285.20      285.17     14.47 o 
   0   6  18       29.83       20.82      9.57 o 
  -1 -11  19      107.32      113.88     11.92 o 
   0 -11  19      422.52      425.61     23.90 o 
   1 -11  19        9.25       -2.64     10.05 o 
   2 -11  19       56.88       48.80     11.61 o 
  -2 -10  19      228.27      193.64     15.47 o 
  -1 -10  19      195.57      169.18     13.22 o 
   0 -10  19      227.93      216.70     13.82 o 
   1 -10  19       69.60       60.34     11.64 o 
   2 -10  19      135.29      126.22     14.43 o 
   3 -10  19      108.42      109.90     13.81 o 
  -3  -9  19       73.04       56.37     13.62 o 
  -2  -9  19       59.41       51.46     22.94 o 
  -1  -9  19       35.36       16.06     15.08 o 
   0  -9  19      195.52      171.28     12.58 o 
   1  -9  19       36.68       30.93     10.92 o 
   2  -9  19        3.72       16.55     10.40 o 
   3  -9  19      224.76      208.17     17.50 o 
   4  -9  19       71.04       58.34     13.58 o 
  -4  -8  19      214.15      180.75     15.04 o 
  -3  -8  19        2.32       11.63     14.82 o 
  -2  -8  19      787.45      787.01     26.32 o 
  -1  -8  19      480.50      483.49     19.94 o 
   0  -8  19       59.22       58.72     11.41 o 
   1  -8  19      119.31      116.96     13.75 o 
   2  -8  19       53.67       52.39     11.77 o 
   3  -8  19      279.40      271.31     20.17 o 
   4  -8  19      178.16      173.59     13.49 o 
  -4  -7  19        7.90        1.64      9.74 o 
  -3  -7  19      124.02      117.50     12.33 o 
  -2  -7  19      317.31      314.62     24.99 o 
  -1  -7  19      142.53      144.15     12.08 o 
   0  -7  19       93.26       97.32     10.46 o 
   1  -7  19      316.00      302.62     20.16 o 
   2  -7  19      480.69      447.73     24.27 o 
   3  -7  19        9.23       26.11     11.45 o 
   4  -7  19      193.24      187.44     14.17 o 
  -5  -6  19        0.38       -5.70     15.95 o 
  -4  -6  19       19.71       -6.74     11.72 o 
  -3  -6  19      265.36      284.62     16.50 o 
  -2  -6  19      194.10      198.84     13.62 o 
  -1  -6  19       11.22        3.32      8.02 o 
   0  -6  19      747.25      767.54     24.43 o 
   1  -6  19      427.42      451.62     23.82 o 
   2  -6  19       43.14       31.21     11.30 o 
   3  -6  19       89.71       92.80     11.01 o 
   4  -6  19        3.50       -0.09      9.17 o 
   5  -6  19       12.32        7.64     10.10 o 
  -5  -5  19       22.88       40.76     17.57 o 
  -4  -5  19      149.82      144.95     13.40 o 
  -3  -5  19      102.74       84.95     10.96 o 
  -2  -5  19      224.28      227.01     14.30 o 
  -1  -5  19      932.92      950.99     22.08 o 
   0  -5  19      156.26      155.08     14.91 o 
   1  -5  19      169.73      151.76     19.65 o 
   2  -5  19      420.54      419.97     17.72 o 
   3  -5  19      153.65      181.43     13.27 o 
   4  -5  19       19.26       16.53      9.76 o 
   5  -5  19        6.99       -2.73     10.24 o 
  -5  -4  19      230.66      213.68     24.02 o 
  -4  -4  19      122.41       85.97     17.88 o 
  -3  -4  19      512.48      501.57     20.94 o 
  -2  -4  19      311.83      289.57     16.03 o 
  -1  -4  19       32.97       20.23      6.36 o 
   0  -4  19       49.74       61.78      6.83 o 
   1  -4  19       30.51       25.89      6.34 o 
   2  -4  19      422.27      451.99     14.42 o 
   3  -4  19      347.53      387.41     14.28 o 
   4  -4  19      241.01      266.63     12.68 o 
   5  -4  19      606.12      647.44     32.22 o 
  -5  -3  19       39.03       36.77     16.45 o 
  -4  -3  19      357.57      389.26     28.75 o 
  -3  -3  19      307.25      316.63     26.42 o 
  -2  -3  19      141.79      130.22     11.79 o 
  -1  -3  19      135.94      131.76      8.60 o 
   0  -3  19       80.57       85.26      8.32 o 
   1  -3  19     1009.14     1035.03     20.32 o 
   2  -3  19      696.95      698.11     18.23 o 
   3  -3  19       53.54       61.88      8.05 o 
   4  -3  19      117.55      124.37     10.08 o 
   5  -3  19       52.21       50.13     11.33 o 
  -6  -2  19      163.69      177.06     23.65 o 
  -5  -2  19      194.59      129.34     20.54 o 
  -4  -2  19      101.51       94.84     18.08 o 
  -3  -2  19       57.11       55.50     16.42 o 
  -2  -2  19      173.68      194.66     21.14 o 
  -1  -2  19      136.89      153.84      9.22 o 
   0  -2  19       68.20       85.64      9.63 o 
   1  -2  19       48.49       54.11      6.49 o 
   2  -2  19      401.86      406.14     13.98 o 
   3  -2  19      122.07      110.74     11.15 o 
   4  -2  19       39.21       45.83     10.57 o 
  -6  -1  19       58.17       12.83     17.05 o 
  -5  -1  19      102.76       74.19     18.32 o 
  -4  -1  19       30.81       30.62     15.86 o 
  -3  -1  19      557.42      570.94     34.13 o 
  -2  -1  19      722.68      780.56     39.97 o 
  -1  -1  19      160.19      174.29     20.48 o 
   0  -1  19        9.38       12.97      6.03 o 
   1  -1  19      877.39      915.47     21.99 o 
   2  -1  19       10.55        0.06      7.46 o 
   3  -1  19        8.65        1.54      9.07 o 
   4  -1  19       27.42       16.18     10.05 o 
  -5   0  19        9.97       11.76      8.96 o 
  -4   0  19      756.28      804.00     24.98 o 
  -3   0  19      191.36      204.20     12.14 o 
  -2   0  19      189.51      220.68     17.09 o 
  -1   0  19       42.28       42.65      7.92 o 
   0   0  19      418.33      462.24     15.24 o 
   1   0  19       17.18       21.08      6.60 o 
   2   0  19       68.83       65.33     11.85 o 
   3   0  19      122.04      124.06     11.16 o 
   4   0  19       83.60       62.35     12.54 o 
  -5   1  19      242.92      278.78     16.49 o 
  -4   1  19        2.39       13.18      9.16 o 
  -3   1  19      454.40      509.30     27.99 o 
  -2   1  19      157.17      153.40     12.58 o 
  -1   1  19      125.87      128.58      8.81 o 
   0   1  19       76.98       87.22     13.51 o 
   1   1  19        3.73        5.99      5.30 o 
   2   1  19      753.08      774.52     23.65 o 
   3   1  19       95.36       87.48     10.38 o 
   4   1  19       20.94       17.10      9.47 o 
  -5   2  19       26.36       35.95     10.63 o 
  -4   2  19       27.45       27.35     10.06 o 
  -3   2  19      199.26      219.57     13.80 o 
  -2   2  19      441.13      468.18     17.00 o 
  -1   2  19      407.27      433.00     14.80 o 
   0   2  19      478.06      516.42     16.37 o 
   1   2  19      217.37      234.30     11.53 o 
   2   2  19        7.39        3.49     11.03 o 
   3   2  19      316.91      341.52     26.32 o 
  -5   3  19       42.97       59.80     11.34 o 
  -4   3  19      102.20       94.28     13.78 o 
  -3   3  19      128.88      137.66     10.05 o 
  -2   3  19      150.59      137.04     18.37 o 
  -1   3  19      568.52      593.86     18.17 o 
   0   3  19       29.85       20.71      7.82 o 
   1   3  19        2.06       -5.01      7.32 o 
   2   3  19        1.23       -2.06     15.90 o 
  -4   4  19        7.16       10.18     17.86 o 
  -3   4  19        1.80        7.09      7.69 o 
  -2   4  19       85.91       86.01      9.58 o 
  -1   4  19       56.12       41.47      8.66 o 
   0   4  19      203.84      181.81     11.52 o 
   1   4  19       25.50       33.25     16.42 o 
   2   4  19      176.99      175.80     11.97 o 
  -3   5  19       96.85       99.68     10.51 o 
  -2   5  19       12.19       -0.94     14.44 o 
  -1   5  19       14.69      -11.76     11.76 o 
   0   5  19       29.64       34.65     13.94 o 
  -1 -10  20        7.00       -3.56      8.87 o 
   0 -10  20        2.74        0.09      8.99 o 
   1 -10  20       96.76       82.62     13.43 o 
   2 -10  20      272.85      240.15     18.38 o 
  -3  -9  20      127.23      121.79     13.46 o 
  -2  -9  20        6.63        4.57      9.58 o 
  -1  -9  20       96.48       99.81     11.74 o 
   0  -9  20      521.76      544.38     25.72 o 
   1  -9  20      193.48      216.58     17.64 o 
   2  -9  20       60.49       89.59     13.40 o 
   3  -9  20      261.40      258.40     20.11 o 
  -3  -8  20       33.33       41.45     11.27 o 
  -2  -8  20       23.42       30.72     11.44 o 
  -1  -8  20      609.53      636.81     51.47 o 
   0  -8  20      126.12      110.82     11.27 o 
   1  -8  20       76.06      120.49     14.92 o 
   2  -8  20      192.63      199.53     17.47 o 
   3  -8  20       65.51       43.23     13.14 o 
  -4  -7  20       12.78        6.03     10.55 o 
  -3  -7  20      108.49      108.95     13.81 o 
  -2  -7  20      415.41      432.14     25.47 o 
  -1  -7  20        5.92       11.66      9.06 o 
   0  -7  20      290.96      294.18     16.03 o 
   1  -7  20      135.01      140.47     15.13 o 
   2  -7  20      309.65      337.83     22.05 o 
   3  -7  20        2.40       -1.52     11.40 o 
   4  -7  20        3.19        2.54     14.13 o 
  -4  -6  20      683.93      693.71     25.97 o 
  -3  -6  20      375.26      380.65     19.17 o 
  -2  -6  20        7.07       -5.32      8.80 o 
  -1  -6  20      296.57      298.73     16.42 o 
   0  -6  20      362.66      388.18     18.13 o 
   1  -6  20      186.54      207.38     17.43 o 
   2  -6  20        2.30       -0.64     10.47 o 
   3  -6  20      109.26       99.80     11.68 o 
   4  -6  20      314.43      343.94     18.62 o 
  -5  -5  20      138.46      137.44     22.28 o 
  -4  -5  20        3.30       27.58     16.27 o 
  -3  -5  20        0.78      -10.23     23.09 o 
  -2  -5  20      167.69      137.52     12.55 o 
  -1  -5  20      758.65      754.94     21.89 o 
   0  -5  20      109.48      109.51     10.86 o 
   1  -5  20       44.39       40.86     11.82 o 
   2  -5  20      725.56      740.90     32.93 o 
   3  -5  20      113.33      137.26     12.76 o 
   4  -5  20        1.50        9.35     10.15 o 
  -5  -4  20       66.58       45.70     17.81 o 
  -4  -4  20        0.57      -10.67     14.33 o 
  -3  -4  20      174.31      116.12     12.61 o 
  -2  -4  20      462.89      470.67     20.41 o 
  -1  -4  20      221.16      217.57     16.96 o 
   0  -4  20      166.66      178.75     12.33 o 
   1  -4  20      571.95      585.68     16.78 o 
   2  -4  20        3.00       -4.04      6.30 o 
   3  -4  20       31.92       35.27      7.85 o 
   4  -4  20       57.69       69.73      9.26 o 
  -5  -3  20        0.44       16.29     16.83 o 
  -4  -3  20      228.86      169.23     21.34 o 
  -3  -3  20      113.72      113.21     19.49 o 
  -2  -3  20        0.18       -8.48      8.48 o 
  -1  -3  20      838.53      903.56     21.87 o 
   0  -3  20      330.31      340.51     13.14 o 
   1  -3  20       42.36       53.39      6.35 o 
   2  -3  20      606.38      648.48     17.90 o 
   3  -3  20      657.93      682.52     19.27 o 
   4  -3  20       23.14       23.36     10.32 o 
  -5  -2  20      140.05      116.25     20.69 o 
  -4  -2  20        4.34        2.52     14.82 o 
  -3  -2  20       56.77       75.90     17.52 o 
  -2  -2  20      422.27      479.84     32.22 o 
  -1  -2  20      108.15      141.82     19.89 o 
   0  -2  20      271.98      271.28     14.58 o 
   1  -2  20       26.67       23.67      6.91 o 
   2  -2  20      282.59      274.47     14.87 o 
   3  -2  20       85.65       78.77     10.70 o 
   4  -2  20        3.18        0.68     16.18 o 
  -5  -1  20       28.06       19.20     17.08 o 
  -4  -1  20        9.27        9.33     15.57 o 
  -3  -1  20        5.72       14.00     15.41 o 
  -2  -1  20       95.01      114.53     19.51 o 
  -1  -1  20       83.69       66.77     17.71 o 
   0  -1  20      184.55      195.87     10.22 o 
   1  -1  20      561.77      599.48     24.51 o 
   2  -1  20       83.12       70.68     12.90 o 
   3  -1  20       16.91       17.33      9.25 o 
   4  -1  20        6.29       -5.29      9.38 o 
  -5   0  20      346.10      355.82     30.26 o 
  -4   0  20       38.99       37.30      9.23 o 
  -3   0  20      352.37      422.69     17.48 o 
  -2   0  20       38.67       41.17     14.94 o 
  -1   0  20      634.46      742.05     22.74 o 
   0   0  20      228.95      255.88     15.66 o 
   1   0  20       62.96       59.29      7.72 o 
   2   0  20      170.64      197.21     39.62 o 
   3   0  20        8.30        2.80      8.88 o 
  -5   1  20        5.34        7.37      9.79 o 
  -4   1  20      263.79      272.57     34.47 o 
  -3   1  20        3.67       -9.34      9.34 o 
  -2   1  20      322.04      375.23     17.05 o 
  -1   1  20      174.96      191.02     10.49 o 
   0   1  20       12.94       -0.23      6.58 o 
   1   1  20      262.57      288.59     12.36 o 
   2   1  20       46.55       46.15      9.28 o 
   3   1  20        4.77       -8.75      8.75 o 
  -4   2  20       61.87       64.09     10.93 o 
  -3   2  20      189.46      204.53     13.87 o 
  -2   2  20       90.44       87.55      8.85 o 
  -1   2  20        0.41        1.95      6.96 o 
   0   2  20      182.52      184.62     10.51 o 
   1   2  20      216.91      245.96     14.78 o 
   2   2  20       31.75       25.54      8.81 o 
  -4   3  20      106.74       92.57     12.25 o 
  -3   3  20        4.61        1.00      9.89 o 
  -2   3  20       16.29       35.02     10.21 o 
  -1   3  20       24.22       18.68      8.14 o 
   0   3  20      111.76      134.79     13.07 o 
   1   3  20       40.87       30.62      8.46 o 
   2   3  20       26.06       18.64      9.32 o 
  -3   4  20        1.90       13.36      8.24 o 
  -2   4  20      279.66      308.31     17.41 o 
  -1   4  20       91.14      101.20     10.15 o 
   0   4  20        6.22       -0.35      9.94 o 
   1   4  20      217.05      247.11     23.69 o 
   0 -10  21       19.50       34.06     13.07 o 
  -2  -9  21        0.05       -0.37     10.12 o 
  -1  -9  21      396.47      417.52     27.10 o 
   0  -9  21      362.72      412.20     19.68 o 
   1  -9  21        1.48       -9.15     10.72 o 
   2  -9  21       67.37       57.00     13.43 o 
  -3  -8  21       63.30       58.69     12.17 o 
  -2  -8  21       77.51       52.23     14.33 o 
  -1  -8  21       38.12       30.35     10.55 o 
   0  -8  21        1.19       -3.15      8.99 o 
   1  -8  21       47.46       59.92     13.23 o 
   2  -8  21       99.98      100.61     14.61 o 
   3  -8  21      420.45      421.09     25.91 o 
  -3  -7  21        9.61        9.44     10.53 o 
  -2  -7  21      166.85      151.61     13.88 o 
  -1  -7  21       98.49       99.74     12.16 o 
   0  -7  21        4.52       -4.11      8.73 o 
   1  -7  21      493.68      501.04     26.84 o 
   2  -7  21       49.07       77.80     14.11 o 
   3  -7  21      229.92      229.48     20.18 o 
  -4  -6  21       19.52        6.53     10.90 o 
  -3  -6  21       34.73       14.53     10.56 o 
  -2  -6  21      100.26      110.44     12.64 o 
  -1  -6  21      278.13      316.13     18.92 o 
   0  -6  21      539.87      575.65     43.22 o 
   1  -6  21       15.87       26.06     12.05 o 
   2  -6  21      111.24      133.42     16.22 o 
   3  -6  21      135.19      124.17     16.65 o 
  -4  -5  21      292.41      242.41     26.26 o 
  -3  -5  21        6.82       -7.02      9.76 o 
  -2  -5  21      348.06      327.86     29.16 o 
  -1  -5  21        7.45        3.92      6.74 o 
   0  -5  21      154.00      147.80      9.51 o 
   1  -5  21       36.85       45.69     13.11 o 
   2  -5  21       50.81       57.73     13.82 o 
   3  -5  21       28.99       37.03     10.32 o 
   4  -5  21       15.31       -7.48     16.36 o 
  -4  -4  21       68.19       42.38     18.14 o 
  -3  -4  21      312.78      293.58     26.56 o 
  -2  -4  21        3.72        2.35     23.25 o 
  -1  -4  21       32.56       44.21      9.10 o 
   0  -4  21      246.09      240.46     16.87 o 
   1  -4  21      390.39      434.96     17.37 o 
   2  -4  21      263.59      296.61     13.08 o 
   3  -4  21        2.35        7.56      7.70 o 
   4  -4  21      271.46      250.08     17.14 o 
  -4  -3  21       13.45       -1.11     15.66 o 
  -3  -3  21        3.25      -14.49     14.49 o 
  -2  -3  21        4.46       26.94     15.56 o 
  -1  -3  21      250.60      277.48     12.56 o 
   0  -3  21      669.92      753.01     26.21 o 
   1  -3  21        8.69       -0.49      7.81 o 
   2  -3  21      121.04      135.70      9.56 o 
   3  -3  21      176.96      199.41     14.01 o 
  -4  -2  21       28.42       38.05     17.41 o 
  -3  -2  21      190.57      181.89     22.78 o 
  -2  -2  21      498.27      562.50     35.21 o 
  -1  -2  21      657.23      754.33     40.10 o 
   0  -2  21       44.72       40.37      9.15 o 
   1  -2  21      247.73      301.83     12.87 o 
   2  -2  21       12.63        1.23      8.40 o 
   3  -2  21       20.79       18.65     10.86 o 
  -4  -1  21      316.82      314.82     28.22 o 
  -3  -1  21     1331.78     1538.81     64.68 o 
  -2  -1  21      335.00      401.57     30.87 o 
  -1  -1  21       84.72       72.98     18.69 o 
   0  -1  21      342.96      384.15     30.22 o 
   1  -1  21        6.65        5.68      7.21 o 
   2  -1  21      103.66      105.33     10.99 o 
   3  -1  21       28.43       23.08      9.74 o 
  -4   0  21      362.93      409.80     32.41 o 
  -3   0  21       11.43        7.68     16.76 o 
  -2   0  21      193.51      200.94     23.98 o 
  -1   0  21      227.36      257.72     25.64 o 
   0   0  21       69.39       79.13     12.38 o 
   1   0  21      127.17      131.59     14.41 o 
   2   0  21      172.69      176.16     19.05 o 
   3   0  21      215.02      213.97     14.13 o 
  -4   1  21       49.53       71.75     10.71 o 
  -3   1  21       72.16       74.65     14.59 o 
  -2   1  21      189.99      194.97     14.50 o 
  -1   1  21       35.41       46.60      7.56 o 
   0   1  21       40.31       37.66      7.53 o 
   1   1  21      587.95      618.60     33.55 o 
   2   1  21      306.86      305.44     45.68 o 
  -3   2  21      305.78      331.98     17.56 o 
  -2   2  21      208.96      225.47     14.23 o 
  -1   2  21      118.53      129.28      9.86 o 
   0   2  21      492.58      541.97     17.09 o 
   1   2  21       21.63       24.15      7.74 o 
  -3   3  21        2.32       -8.23     10.13 o 
  -2   3  21      187.76      190.21     11.47 o 
  -1   3  21        7.35        4.83      7.85 o 
   0   3  21       35.83       31.51      8.67 o 
   0  -9  22      248.59      246.35     21.00 o 
  -2  -8  22      106.57       77.21     21.81 o 
  -1  -8  22       31.60       27.92     16.70 o 
   0  -8  22       38.38       37.52     18.69 o 
   1  -8  22       34.57       31.78     12.81 o 
   2  -8  22       30.60       25.00     13.21 o 
  -3  -7  22      220.19      208.80     16.63 o 
  -2  -7  22       40.34       13.42     10.78 o 
  -1  -7  22      110.79      112.48     12.91 o 
   0  -7  22      324.67      328.42     18.17 o 
   1  -7  22       75.08       85.30     15.12 o 
   2  -7  22       40.09       34.68     13.25 o 
  -3  -6  22        1.27       -9.81      9.81 o 
  -2  -6  22      131.27      142.55     36.05 o 
  -1  -6  22      187.98      186.84     15.85 o 
   0  -6  22      148.24      137.27     13.12 o 
   1  -6  22      180.84      205.40     19.47 o 
   2  -6  22      300.82      271.86     21.76 o 
   3  -6  22      342.76      342.09     25.54 o 
  -3  -5  22      124.64      119.73     21.48 o 
  -2  -5  22      393.62      395.66     20.36 o 
  -1  -5  22      803.96      889.37     26.17 o 
   0  -5  22       12.27       22.01      7.46 o 
   1  -5  22      551.69      598.05     20.87 o 
   2  -5  22      906.29      968.13     40.98 o 
   3  -5  22        0.56       20.58     13.78 o 
  -4  -4  22       38.95       24.18     18.00 o 
  -3  -4  22      196.91      200.73     24.24 o 
  -2  -4  22      177.10      181.83     22.81 o 
  -1  -4  22       39.09       47.20      8.09 o 
   0  -4  22      668.51      738.34     26.11 o 
   1  -4  22      215.24      223.87     13.31 o 
   2  -4  22       61.67       66.18     10.09 o 
   3  -4  22      158.85      155.52     10.98 o 
  -4  -3  22      313.55      292.54     28.10 o 
  -3  -3  22      132.45      161.96     22.79 o 
  -2  -3  22      209.95      252.72     25.57 o 
  -1  -3  22      388.90      421.99     31.71 o 
   0  -3  22        9.94       17.97      9.12 o 
   1  -3  22       12.25        4.52     11.19 o 
   2  -3  22      128.35      131.88     12.02 o 
   3  -3  22       66.45       52.41     10.87 o 
  -4  -2  22        0.16       22.03     17.40 o 
  -3  -2  22      114.17      113.29     20.96 o 
  -2  -2  22       26.47       19.79     17.22 o 
  -1  -2  22       43.87       45.44     18.07 o 
   0  -2  22       25.15       22.60      9.35 o 
   1  -2  22       80.01       96.00     14.33 o 
   2  -2  22      373.81      394.62     18.11 o 
   3  -2  22      154.31      136.89     12.80 o 
  -4  -1  22        5.22        8.87     17.00 o 
  -3  -1  22      114.75      108.44     21.29 o 
  -2  -1  22       28.28       14.51     17.08 o 
  -1  -1  22       66.99       62.67     18.38 o 
   0  -1  22      175.63      164.49     21.76 o 
   1  -1  22      259.06      276.15     14.87 o 
   2  -1  22       73.32       78.85     14.51 o 
  -3   0  22       17.79       16.82     18.06 o 
  -2   0  22      175.94      184.32     24.27 o 
  -1   0  22      397.38      485.24     34.91 o 
   0   0  22      102.07      116.61     12.95 o 
   1   0  22        9.43       10.07     12.84 o 
   2   0  22       71.17       78.55     16.78 o 
  -3   1  22      145.29      170.87     12.79 o 
  -2   1  22      193.04      217.67     13.25 o 
  -1   1  22        0.30        3.02     17.74 o 
   0   1  22        6.21        7.44     10.50 o 
   1   1  22      156.88      152.20     15.17 o 
  -2   2  22       10.34       13.04     16.70 o 
  -1   2  22       86.72       90.32     10.40 o 
   0   2  22       45.70       37.61      8.30 o 
  -1  -7  23       57.07       41.71     14.56 o 
   0  -7  23      556.82      585.66     30.97 o 
   1  -7  23      205.66      217.38     20.16 o 
  -2  -6  23      127.21      119.46     13.93 o 
  -1  -6  23      146.30      140.96     16.66 o 
   0  -6  23        8.26       -6.47     13.06 o 
   1  -6  23        7.27       16.08     12.79 o 
  -3  -5  23      186.61      170.54     24.26 o 
  -2  -5  23       77.67       81.94     22.15 o 
  -1  -5  23       39.50       40.49      8.41 o 
   0  -5  23       71.39       86.40      9.21 o 
   1  -5  23       12.35        8.87      8.90 o 
   2  -5  23        2.54        5.70      9.25 o 
  -3  -4  23       38.39       52.10     19.15 o 
  -2  -4  23       15.43       17.12     17.00 o 
  -1  -4  23       78.00      100.18     19.68 o 
   0  -4  23      221.48      257.25     12.52 o 
   1  -4  23        4.48       10.39      8.78 o 
   2  -4  23       26.66       20.80      9.58 o 
  -3  -3  23       37.09       57.20     19.65 o 
  -2  -3  23      115.07      120.78     21.83 o 
  -1  -3  23      217.52      252.01     25.51 o 
   0  -3  23       49.13       43.70     10.42 o 
   1  -3  23       69.24       79.55     14.01 o 
   2  -3  23      258.01      267.58     20.44 o 
  -3  -2  23      257.34      231.32     25.78 o 
  -2  -2  23       85.11      115.43     21.76 o 
  -1  -2  23        3.42       -8.46     16.48 o 
   0  -2  23      349.16      388.62     47.74 o 
   1  -2  23      231.94      256.60     19.23 o 
  -3  -1  23      264.80      266.79     27.82 o 
  -2  -1  23       17.83       14.36     17.89 o 
  -1  -1  23      334.10      420.58     32.88 o 
   0  -1  23      231.05      228.17     25.38 o 
   1  -1  23      122.92      117.31     11.22 o 
  -2   0  23      101.90      125.49     22.52 o 
  -1   0  23      139.04      103.49     21.50 o 
   0   0  23       32.01       36.78     18.91 o 
  -1  -5  24       23.64       32.92      8.68 o 
   0  -5  24      198.61      244.21     14.77 o 
  -1  -4  24      314.26      400.67     32.41 o 
   0  -4  24      167.48      183.28     13.86 o 
  -1  -3  24      105.02       84.72     20.50 o 
   0  -3  24        0.64        0.00      9.75 o 
  -1  -2  24       39.43       38.36     18.99 o 
                                                 
